# Supplementary material for: Temporal transcriptomics provides insights into host‒pathogen interactions: a case study of Didymella pinodella and disease-resistant and disease-susceptible pea varieties
Source: Crop Health. 2023 Aug 10;1(1):5. doi: 10.1007/s44297-023-00005-w (PMC12825973; doi:10.1007/s44297-023-00005-w)
Supplement: Supplementary file 4 — Additional file 4: Supplementary Table 1. Genome information and gene family analysis of eight Didymella species. Supplementary Table 2. Information on RNA-seq data in this study. Supplementary Table 3. List of differentially expressed genes in D. pinodella HNA18 infecting disease-susceptible and disease-resistant pea varieties. Supplementary Table 4. List of differentially expressed genes in disease-susceptible and disease-resistant pea varieties in response to D. pinodella HNA18 infection. Supplementary Table 5. List of important infection genes and their expression in D. pinodella HNA18 infecting disease-susceptible and disease-resistant pea varieties. Supplementary Table 6. List of important defense genes and their expression in disease-resistant pea varieties in response to D. pinodella HNA18 infection. [file 44297_2023_5_MOESM4_ESM.xlsx]

## Sheet: Supplementary Table 1
Supplementary Table 1. Genome information and gene family analysis of eight Didymella species.
Organism Name	Pathogenicity	Strain	Accession	Source	No. of gene families	No. of clustered genes	No. of common genes	No. of unique clustered genes	No. of unique nonclustered genes
Didymella pinodella	This study	HNA18	GWHBOVH00000000	This study	9881	10901	8214	32	307
Didymella arachidicola	Unknown	YY187	GCA_016630955.1	Li S, Xue X, Gao M, Wang N, Cui X, Sang S, et al. Genome Resource for Peanut Web Blotch Causal Agent Peyronellaea arachidicola Strain YY187. Plant disease. 2021;105(4):1177-8	9982	10791	8017	31	165
Didymella exigua	Unknown	CBS 183.55	GCF_010094145.1	Chen Q, Bakhshi M, Balci Y, Broders KD, Cheewangkoon R, Chen SF, et al. Genera of phytopathogenic fungi: GOPHY 4. Studies in mycology. 2022;101:417-564.	9753	11240	8045	359	1116
Didymella heteroderae	Unknown	28M1	GCA_011058895.1	https://www.ncbi.nlm.nih.gov/assembly/GCA_011058895.1/; University of Campinas submitted	10032	10314	8227	70	326
Didymella keratinophila	Unknown	9M1	GCA_011058865.1	https://www.ncbi.nlm.nih.gov/assembly/GCA_011058865.1/; University of Campinas submitted	10185	11368	8179	55	512
Didymella lethalis	Šišić A, Baćanović-Šišić J, Schmidt H, Finckh MR. First Report of Didymella lethalis Associated with Roots of Pea, Subterranean Clover, and Winter Vetch in Germany, Switzerland, and Italy. 2018;102(12):2642.	GRM-16-623	GCA_004335245.1	Šišić A, Baćanović-Šišić J, Schmidt H, Finckh MR. First Report of Didymella lethalis Associated with Roots of Pea, Subterranean Clover, and Winter Vetch in Germany, Switzerland, and Italy. 2018;102(12):2642.	10129	10735	7892	0	101
Didymella segeticola	Unknown	GZSQ-4	GCA_004522025.1	https://www.ncbi.nlm.nih.gov/assembly/GCA_004522025.1/; Guizhou University submitted	9687	10660	8105	21	278
Didymella pinodes	Barilli E, Cobos MJ, Rubiales D. Clarification on Host Range of Didymella pinodes the Causal Agent of Pea Ascochyta Blight. Frontiers in plant science. 2016;7:592.	WTN-11-157	GCA_004151525.1	Ogaji YO, Lee RC, Sawbridge TI, Cocks BG, Daetwyler HD, Kaur S. De Novo Long-Read Whole-Genome Assemblies and the Comparative Pan-Genome Analysis of Ascochyta Blight Pathogens Affecting Field Pea. Journal of fungi (Basel, Switzerland). 2022;8(8).	9981	10585	7870	10	93

## Sheet: Supplementary Table 2
Supplementary Table 2. Information of RNA-seq data in this study.
Species	Pea disease resistance	Infection stage	Biological replicate	Total raw reads	raw base	Total high quality clean reads	clean base	Mapping with reference genes and genomes of D. pinodella HNA18
								Genome mapped reads	Expressed genes
D. pinodella HNA18	Susceptible	2 hpi	1	17717010	2647309852	17714526	2639809364	15029028 (84.84%)	10245 (92.97%)
			2	14773400	2206536492	14770930	2198576115	12904717 (87.36%)	10252 (93.03%)
			3	14674503	2194041410	14672077	2187704788	12754143 (86.92%)	10127 (91.90%)
		8 hpi	1	16172654	2418153322	16170554	2403436623	13082441 (80.90%)	10189 (92.46%)
			2	10588576	1582187346	10586990	1577166609	8619399 (81.41%)	9989 (90.65%)
			3	15866737	2370638610	15864208	2364815260	13354564 (84.18%)	10241 (92.93%)
		20 hpi	1	15955863	2385487251	15953610	2379636152	13356522 (83.72%)	10359 (94.01%)
			2	12528933	1873530622	12526830	1867656283	10620373 (84.78%)	10267 (93.17%)
			3	14622512	2185864855	14620467	2180596373	12625816 (86.35%)	10280 (93.29%)
	Resistant	2 hpi	1	10158234	1517261203	10156804	1512752913	8774542 (86.39%)	9904 (89.88%)
			2	17222830	2573524762	17220692	2567545136	14773008 (85.78%)	10180 (92.38%)
			3	19847004	2964750121	19843945	2956841531	17391323 (87.64%)	10173 (92.32%)
		8 hpi	1	15077625	2251556870	15074592	2244468272	12948160 (85.89%)	10270 (93.20%)
			2	16021779	2394286280	16019086	2387764114	13622091 (85.03%)	10292 (93.40%)
			3	17429966	2605721758	17427728	2598749605	14757995 (84.68%)	10276 (93.25%)
		20 hpi	1	16655375	2490467887	16652927	2483935535	14171994 (85.10%)	10382 (94.21%)
			2	17916598	2678943179	17913833	2672392478	15337913 (85.62%)	10360 (94.01%)
			3	16864907	2521482615	16862680	2507587763	14314941 (84.89%)	10350 (93.92%)
P. sativum	Susceptible	2 hpi	1	36124730	5384071863	36121120	5370880788	30551243 (84.58%)	39494 (88.24%)
			2	24459214	3655077410	24457175	3644672138	20795935 (85.03%)	39574 (88.42%)
			3	35188059	5252906840	35184889	5238327099	29706601 (84.43%)	39402 (88.03%)
		8 hpi	1	34800960	5194269947	34796295	5181961446	28289387 (81.30%)	33970 (75.90%)
			2	32438925	4850289713	32435107	4836976903	24952327 (76.93%)	31156 (69.61%)
			3	35124031	5241697951	35118976	5225129994	26725540 (76.10%)	27726 (61.94%)
		20 hpi	1	36276075	5411992682	36270683	5395592109	28225845 (77.82%)	29700 (66.35%)
			2	35818305	5351778059	35814079	5336039316	28250145 (78.88%)	31188 (69.68%)
			3	29808501	4459053313	29804270	4448155386	22144572 (74.30%)	26804 (59.88%)
	Resistant	2 hpi	1	34621932	5170810649	34618544	5155719981	28338740 (81.86%)	39918 (89.19%)
			2	35648311	5322409133	35645529	5305926364	29357657 (82.36%)	41306 (92.29%)
			3	32511400	4855257757	32507974	4842940183	26939358 (82.87%)	40938 (91.46%)
		8 hpi	1	36410578	5442797755	36406386	5430374671	29296218 (80.47%)	33042 (73.82%)
			2	34535324	5154927714	34530915	5142215566	27762855 (80.40%)	36512 (81.58%)
			3	33971844	5069642763	33968171	5057269386	26617458 (78.36%)	34204 (76.42%)
		20 hpi	1	35340189	5278961670	35336336	5267968035	27837965 (78.78%)	32290 (72.14%)
			2	25117637	3752615930	25113719	3743559175	20372248 (81.12%)	33870 (75.67%)
			3	34816692	5198662325	34813019	5178618358	27805158 (79.87%)	33060 (73.86%)

## Sheet: Supplementary Table 3
Supplementary Table 3. The list of differentially expressed genes in D. pinodella HNA18 infecting disease-susceptible and disease-resistant pea varieties
Pea disease resistance	Periods of comparison	Differential Expression	Geneid	logFC	logCPM	PValue	FDR	2hpi_1	2hpi_2	2hpi_3	8hpi_1	8hpi_2	8hpi_3
Susceptible	8 hpi vs 2 hpi	up-regulated	Dpg3	1.19866	8.37736	0.00830842	0.0494221	256.587	184.737	161.733	702.528	388.17	294.291
Susceptible	8 hpi vs 2 hpi	up-regulated	Dpg5	1.30953	3.8502	0.00687112	0.0422343	4.80869	5.83556	11.6531	20.3049	27.8765	7.77457
Susceptible	8 hpi vs 2 hpi	up-regulated	Dpg12	2.17389	3.77535	6.75046e-05	0.000966999	2.77678	3.35233	7.1915	25.6808	28.8185	6.86152
Susceptible	8 hpi vs 2 hpi	up-regulated	Dpg29	2.58822	5.36222	6.27041e-07	1.38818e-05	11.606	13.3072	9.03172	131.249	32.1704	43.3896
Susceptible	8 hpi vs 2 hpi	up-regulated	Dpg58	5.74228	7.63675	2.4332e-22	5.29506e-20	7.27506	8.8342	5.25918	230.85	313.091	621.562
Susceptible	8 hpi vs 2 hpi	up-regulated	Dpg59	2.57201	2.27253	0.000373599	0.00411321	0.934425	0.76689	0.889877	4.91152	7.86623	4.3263
Susceptible	8 hpi vs 2 hpi	up-regulated	Dpg72	3.43029	6.48166	1.94352e-07	4.94485e-06	15.3337	22.6615	6.33694	56.3502	83.6065	342.45
Susceptible	8 hpi vs 2 hpi	up-regulated	Dpg104	2.99468	2.20658	0.000159239	0.00202826	0.749277	0.484597	0.562313	6.7342	5.51915	4.41243
Susceptible	8 hpi vs 2 hpi	up-regulated	Dpg111	2.70858	6.09167	8.52285e-09	2.82109e-07	18.4023	22.1167	12.3533	79.3885	70.9775	197.327
Susceptible	8 hpi vs 2 hpi	up-regulated	Dpg133	1.51067	6.4769	4.27144e-05	0.000634083	51.729	46.2164	38.6192	132.735	109.98	146.935
Susceptible	8 hpi vs 2 hpi	up-regulated	Dpg134	1.79901	6.30724	7.58205e-05	0.00106524	33.2326	37.4828	33.2258	82.281	71.5496	208.068
Susceptible	8 hpi vs 2 hpi	up-regulated	Dpg141	1.34179	3.66118	0.0068523	0.0421439	4.2505	4.78512	9.87113	14.9785	26.2957	7.26169
Susceptible	8 hpi vs 2 hpi	up-regulated	Dpg142	1.16126	4.40727	0.00118288	0.0106028	12.0509	11.4311	13.0634	20.4582	23.9528	36.8632
Susceptible	8 hpi vs 2 hpi	up-regulated	Dpg148	2.2836	5.46168	1.55978e-08	4.87873e-07	15.5634	16.4407	11.4366	38.7579	87.6859	86.401
Susceptible	8 hpi vs 2 hpi	up-regulated	Dpg155	1.42694	4.1267	9.29608e-05	0.00127102	12.1757	8.81967	4.83589	22.3575	21.6824	25.923
Susceptible	8 hpi vs 2 hpi	up-regulated	Dpg160	2.56579	8.29326	1.15167e-07	3.08358e-06	88.2584	92.2091	90.4629	783.309	561.705	261.338
Susceptible	8 hpi vs 2 hpi	up-regulated	Dpg163	1.48076	3.88312	0.000115937	0.001542	7.41592	8.22745	5.09453	22.9178	13.5813	22.2138
Susceptible	8 hpi vs 2 hpi	up-regulated	Dpg164	2.58113	5.22576	1.81343e-06	3.63681e-05	10.2595	11.6277	8.75431	40.261	23.8854	120.392
Susceptible	8 hpi vs 2 hpi	up-regulated	Dpg194	2.2697	3.82932	1.16597e-08	3.78039e-07	3.59908	4.68682	4.66153	25.5288	20.0852	18.5751
Susceptible	8 hpi vs 2 hpi	up-regulated	Dpg199	1.44445	2.64706	0.00824573	0.0491476	2.90512	1.00208	3.68214	4.64179	7.13301	8.554
Susceptible	8 hpi vs 2 hpi	up-regulated	Dpg200	1.5633	4.67554	3.81815e-05	0.000578549	11.8272	10.0688	14.7052	48.9725	37.7779	22.3273
Susceptible	8 hpi vs 2 hpi	up-regulated	Dpg204	3.35625	6.7575	1.75613e-09	6.72721e-08	18.5334	20.6405	17.5638	115.629	94.3634	373.725
Susceptible	8 hpi vs 2 hpi	up-regulated	Dpg227	5.06269	4.70958	4.76703e-13	3.69372e-11	1.11707	0.893238	2.13394	54.1055	78.757	14.7714
Susceptible	8 hpi vs 2 hpi	up-regulated	Dpg237	2.75536	5.12615	6.35158e-07	1.39927e-05	8.56246	6.99246	10.5158	118.78	34.7056	24.4791
Susceptible	8 hpi vs 2 hpi	up-regulated	Dpg239	2.74422	4.55567	1.76619e-07	4.59658e-06	7.77245	6.75167	2.39743	15.0735	36.6921	63.408
Susceptible	8 hpi vs 2 hpi	up-regulated	Dpg240	1.92026	4.46936	0.000128267	0.00167917	11.2977	11.1713	3.13521	14.2967	29.9058	53.5797
Susceptible	8 hpi vs 2 hpi	up-regulated	Dpg241	1.53493	5.93618	0.00139914	0.0119953	37.885	37.5462	16.2495	40.4247	81.7265	143.948
Susceptible	8 hpi vs 2 hpi	up-regulated	Dpg243	2.66393	6.44186	1.7951e-07	4.64818e-06	27.8562	30.8725	10.8856	72.8464	147.314	223.512
Susceptible	8 hpi vs 2 hpi	up-regulated	Dpg244	3.85395	4.45714	1.58422e-13	1.37317e-11	2.97028	3.80549	0.849189	17.8988	44.3534	53.7413
Susceptible	8 hpi vs 2 hpi	up-regulated	Dpg245	4.67831	3.43892	1.50854e-10	7.07768e-09	0.908864	0.835998	0.0606292	7.40611	19.5527	27.4748
Susceptible	8 hpi vs 2 hpi	up-regulated	Dpg248	2.26789	4.84125	2.51272e-06	4.91398e-05	11.4904	11.0203	5.30012	21.3594	36.5682	76.9905
Susceptible	8 hpi vs 2 hpi	up-regulated	Dpg249	3.84021	2.5327	5.94094e-07	1.32095e-05	0.433831	0.448931	0.520926	8.21411	7.76071	8.34567
Susceptible	8 hpi vs 2 hpi	up-regulated	Dpg250	2.41736	7.7821	1.36157e-06	2.83627e-05	84.6835	37.4109	85.2482	573.846	293.315	240.823
Susceptible	8 hpi vs 2 hpi	up-regulated	Dpg251	1.7685	6.3603	0.000304328	0.00344321	38.5982	21.4563	50.3052	159.328	165.15	51.9726
Susceptible	8 hpi vs 2 hpi	up-regulated	Dpg259	2.4279	2.78496	1.76528e-05	0.000288885	1.62591	1.55054	1.68436	9.94833	5.90434	11.3772
Susceptible	8 hpi vs 2 hpi	up-regulated	Dpg261	1.69333	2.8259	0.00082778	0.00795727	2.60895	3.02116	2.01389	6.43151	8.23605	10.6084
Susceptible	8 hpi vs 2 hpi	up-regulated	Dpg262	3.38182	4.65924	4.24944e-20	7.36665e-18	4.3733	5.12891	2.75692	44.9654	42.4146	44.7261
Susceptible	8 hpi vs 2 hpi	up-regulated	Dpg274	1.38501	6.21746	0.000176591	0.00222161	41.9934	39.5472	39.7225	113.606	130.447	73.5957
Susceptible	8 hpi vs 2 hpi	up-regulated	Dpg287	1.16009	3.90164	0.00355312	0.0253957	5.89282	6.58679	12.4201	18.4139	24.2804	13.3245
Susceptible	8 hpi vs 2 hpi	up-regulated	Dpg309	1.61902	3.91552	7.20215e-06	0.000128783	8.2165	6.51857	5.15226	21.6617	21.5191	18.8169
Susceptible	8 hpi vs 2 hpi	up-regulated	Dpg310	1.40845	7.26231	0.000420642	0.00451925	94.7935	74.8218	80.1395	230.016	169.217	263.856
Susceptible	8 hpi vs 2 hpi	up-regulated	Dpg313	2.11432	3.40703	8.54539e-06	0.000150176	3.63439	3.26603	3.2156	8.11453	19.122	17.2347
Susceptible	8 hpi vs 2 hpi	up-regulated	Dpg314	1.46373	4.64031	0.000394338	0.00428618	11.8284	11.8635	13.7661	42.4801	45.9576	16.0746
Susceptible	8 hpi vs 2 hpi	up-regulated	Dpg318	3.23254	4.02797	6.68051e-11	3.36592e-09	2.79633	3.27259	2.27845	29.0099	14.5025	37.6789
Susceptible	8 hpi vs 2 hpi	up-regulated	Dpg320	2.65439	8.73729	0.000691616	0.00687449	88.8751	53.5833	207.896	1354.8	800.68	51.4507
Susceptible	8 hpi vs 2 hpi	up-regulated	Dpg343	1.60057	3.56654	0.00317637	0.023235	3.30427	3.48632	8.63543	17.143	24.9527	5.41788
Susceptible	8 hpi vs 2 hpi	up-regulated	Dpg352	1.53735	3.22474	0.00800113	0.048082	6.89079	4.34471	0.42333	3.50274	6.34045	24.1966
Susceptible	8 hpi vs 2 hpi	up-regulated	Dpg368	2.31821	5.79009	5.68871e-08	1.60215e-06	23.8444	13.9116	16.4698	102.931	121.584	47.1268
Susceptible	8 hpi vs 2 hpi	up-regulated	Dpg369	1.25139	5.96344	0.00400567	0.0277754	37.5317	45.1071	25.1355	53.7587	61.3659	141.604
Susceptible	8 hpi vs 2 hpi	up-regulated	Dpg373	1.7302	8.14929	0.00134376	0.0116375	165.731	77.4471	149.957	673.701	512.375	118.925
Susceptible	8 hpi vs 2 hpi	up-regulated	Dpg375	1.07314	3.73738	0.00423152	0.0290275	6.47821	10.2718	5.64588	19.8336	13.8537	14.6445
Susceptible	8 hpi vs 2 hpi	up-regulated	Dpg381	1.21491	6.34505	0.00185642	0.0151294	66.8823	36.9952	40.5165	111.485	136.954	87.0523
Susceptible	8 hpi vs 2 hpi	up-regulated	Dpg382	1.91353	2.62918	0.000642217	0.00645879	1.87111	2.52403	1.18356	5.33334	6.96161	9.56278
Susceptible	8 hpi vs 2 hpi	up-regulated	Dpg385	4.39133	6.06574	9.57816e-14	8.66951e-12	7.57936	7.15401	2.81788	75.0634	69.0776	231.874
Susceptible	8 hpi vs 2 hpi	up-regulated	Dpg396	1.15681	3.26391	0.00629648	0.0395337	5.25598	5.54916	3.88051	15.3206	9.26777	9.1183
Susceptible	8 hpi vs 2 hpi	up-regulated	Dpg398	3.76054	2.11718	6.50445e-05	0.000935689	0.427209	0.193409	0.256488	7.10324	3.70874	5.06305
Susceptible	8 hpi vs 2 hpi	up-regulated	Dpg407	1.46099	4.01768	2.33399e-05	0.000373584	7.76187	8.40937	7.13084	22.9227	22.2555	19.9402
Susceptible	8 hpi vs 2 hpi	up-regulated	Dpg408	3.39165	4.35438	5.16976e-17	7.05017e-15	2.79656	3.35524	3.60132	42.3714	33.6072	29.9301
Susceptible	8 hpi vs 2 hpi	up-regulated	Dpg417	1.91916	4.23908	6.49923e-06	0.000117653	7.82721	8.42653	5.39471	19.9876	20.0186	42.3732
Susceptible	8 hpi vs 2 hpi	up-regulated	Dpg430	1.28612	7.2345	0.00728475	0.0443767	152.851	46.7636	61.1259	336.775	215.389	84.2206
Susceptible	8 hpi vs 2 hpi	up-regulated	Dpg435	1.41258	4.14469	0.0039314	0.0273946	5.7828	6.94654	13.8875	25.0636	37.0214	9.47808
Susceptible	8 hpi vs 2 hpi	up-regulated	Dpg448	3.014	5.42819	1.29143e-13	1.13868e-11	9.47041	10.044	7.83277	44.9244	75.3411	102.794
Susceptible	8 hpi vs 2 hpi	up-regulated	Dpg449	1.20419	6.60361	0.00383377	0.0269312	76.5168	51.7263	45.8468	169.624	147.771	84.5081
Susceptible	8 hpi vs 2 hpi	up-regulated	Dpg453	2.2877	5.27157	1.54061e-11	8.75407e-10	10.5812	11.2917	16.1466	70.5325	54.9764	60.8841
Susceptible	8 hpi vs 2 hpi	up-regulated	Dpg475	1.76708	5.11548	3.52239e-07	8.28207e-06	15.4093	13.0836	16.8423	58.522	59.4547	37.2284
Susceptible	8 hpi vs 2 hpi	up-regulated	Dpg477	1.23604	6.20633	0.00139392	0.0119908	56.7748	45.3146	27.208	76.8837	116.271	111.847
Susceptible	8 hpi vs 2 hpi	up-regulated	Dpg478	1.32308	7.86902	0.0010529	0.0096238	171.193	113.058	113.953	335.629	338.468	322.48
Susceptible	8 hpi vs 2 hpi	up-regulated	Dpg481	5.81265	8.94488	2.74558e-15	2.86549e-13	23.7716	21.2678	6.09532	450.088	522.436	1924.85
Susceptible	8 hpi vs 2 hpi	up-regulated	Dpg495	1.95204	7.95027	8.98388e-06	0.000157341	128.019	103.274	71.8579	500.867	402.841	270.754
Susceptible	8 hpi vs 2 hpi	up-regulated	Dpg496	2.05098	3.4056	7.77283e-06	0.000137782	3.44092	3.53694	3.44309	14.9433	20.18	9.61831
Susceptible	8 hpi vs 2 hpi	up-regulated	Dpg506	1.77313	5.75915	2.2836e-06	4.509e-05	35.1717	19.7205	16.8258	98.7369	75.2007	71.8743
Susceptible	8 hpi vs 2 hpi	up-regulated	Dpg512	3.52229	3.69099	2.541e-13	2.11295e-11	1.05578	1.8871	2.3434	20.5192	25.6536	18.2755
Susceptible	8 hpi vs 2 hpi	up-regulated	Dpg525	1.02547	4.91068	0.00320411	0.0233416	18.3705	19.0775	18.9578	38.4034	25.7287	50.5107
Susceptible	8 hpi vs 2 hpi	up-regulated	Dpg527	1.33714	4.48735	0.000683581	0.00680785	13.5987	13.2139	8.62901	42.131	31.8768	17.058
Susceptible	8 hpi vs 2 hpi	up-regulated	Dpg529	2.65632	7.61113	1.56425e-07	4.11696e-06	56.2486	57.5793	45.7549	465.811	408.552	134.321
Susceptible	8 hpi vs 2 hpi	up-regulated	Dpg532	1.6999	3.14883	0.0014491	0.0122999	2.53573	2.48245	5.28103	10.9393	18.0692	5.29151
Susceptible	8 hpi vs 2 hpi	up-regulated	Dpg540	1.72054	6.34991	0.000783805	0.00762049	23.0736	25.5331	63.7563	140.581	186.516	43.7755
Susceptible	8 hpi vs 2 hpi	up-regulated	Dpg573	2.16606	2.26935	0.00155396	0.0130572	0.953176	1.19771	1.14453	7.58771	6.16134	2.6863
Susceptible	8 hpi vs 2 hpi	up-regulated	Dpg582	2.03578	5.71665	8.44551e-05	0.00116573	8.2366	9.32412	42.9459	63.7529	112.616	71.4874
Susceptible	8 hpi vs 2 hpi	up-regulated	Dpg587	3.01713	7.86499	2.10527e-12	1.39217e-10	49.137	35.0398	68.9372	449.587	425.703	364.628
Susceptible	8 hpi vs 2 hpi	up-regulated	Dpg590	1.14289	3.48777	0.00284603	0.0212942	6.47509	4.89844	6.65589	14.496	13.3691	12.2193
Susceptible	8 hpi vs 2 hpi	up-regulated	Dpg622	4.64559	5.05168	2.41847e-22	5.29506e-20	2.78448	3.30652	0.876981	46.4741	42.8461	94.8909
Susceptible	8 hpi vs 2 hpi	up-regulated	Dpg635	1.88931	7.87071	0.00635762	0.0398442	76.295	121.164	99.7269	699.262	378.714	24.4547
Susceptible	8 hpi vs 2 hpi	up-regulated	Dpg651	3.22332	3.32932	1.36846e-05	0.000230967	2.31641	1.96899	0.347682	4.99656	7.48667	33.2747
Susceptible	8 hpi vs 2 hpi	up-regulated	Dpg652	3.42901	5.02437	2.06011e-16	2.53865e-14	4.87719	3.88226	7.08493	50.86	40.4832	80.3395
Susceptible	8 hpi vs 2 hpi	up-regulated	Dpg653	4.01204	8.12497	3.26137e-12	2.04646e-10	35.5877	39.8465	21.4792	282.008	328.911	958.935
Susceptible	8 hpi vs 2 hpi	up-regulated	Dpg654	2.16116	6.65548	6.17647e-07	1.37035e-05	39.218	31.1321	38.857	209.452	188.019	92.1945
Susceptible	8 hpi vs 2 hpi	up-regulated	Dpg680	1.30533	3.25569	0.00216318	0.017128	5.33186	4.54179	3.74767	12.249	14.1634	8.19434
Susceptible	8 hpi vs 2 hpi	up-regulated	Dpg682	1.59172	3.47645	8.97515e-05	0.00123384	5.43082	5.16861	3.52235	16.1893	16.5185	11.1586
Susceptible	8 hpi vs 2 hpi	up-regulated	Dpg683	2.31303	11.5098	4.72182e-08	1.36042e-06	1075.28	1080.11	774.258	5665.58	3979.81	4914.64
Susceptible	8 hpi vs 2 hpi	up-regulated	Dpg696	1.87032	3.68679	0.000334146	0.00373233	4.5501	3.85238	6.25827	19.3319	28.902	6.47955
Susceptible	8 hpi vs 2 hpi	up-regulated	Dpg698	3.37244	6.9519	1.90019e-06	3.78852e-05	23.3122	11.0943	30.5371	384.353	259.74	30.3933
Susceptible	8 hpi vs 2 hpi	up-regulated	Dpg705	4.97308	6.133	1.7774e-43	1.1362e-40	4.71556	3.1129	4.78362	137.647	157.76	107.759
Susceptible	8 hpi vs 2 hpi	up-regulated	Dpg706	2.49349	4.08449	9.79452e-11	4.83954e-09	4.00554	3.98554	5.98128	28.8002	28.7482	22.4996
Susceptible	8 hpi vs 2 hpi	up-regulated	Dpg710	2.65532	5.41413	1.87624e-12	1.26251e-10	11.5324	12.9884	9.21025	58.4672	98.0983	58.6264
Susceptible	8 hpi vs 2 hpi	up-regulated	Dpg715	1.6735	2.89128	0.00179245	0.0147136	2.53007	2.87048	2.85499	5.26017	7.18513	13.9659
Susceptible	8 hpi vs 2 hpi	up-regulated	Dpg733	3.19933	7.35631	5.89139e-10	2.48996e-08	45.9025	36.3825	13.1909	216.797	261.607	401.979
Susceptible	8 hpi vs 2 hpi	up-regulated	Dpg734	1.76729	7.47531	0.000160684	0.00204413	101.513	96.4807	42.2682	214.109	219.246	385.46
Susceptible	8 hpi vs 2 hpi	up-regulated	Dpg745	3.78747	1.81598	0.00117397	0.010542	0.176641	0.182789	0.141402	1.10072	1.85876	7.55898
Susceptible	8 hpi vs 2 hpi	up-regulated	Dpg746	1.74894	2.49959	0.00301426	0.0222759	2.78836	1.19396	1.5009	4.83931	8.4989	5.66222
Susceptible	8 hpi vs 2 hpi	up-regulated	Dpg747	1.53735	2.94605	0.00144375	0.0122647	4.31366	2.76331	2.21986	7.53236	12.5368	7.62084
Susceptible	8 hpi vs 2 hpi	up-regulated	Dpg749	1.17352	5.30185	0.00446678	0.0302073	31.6843	26.1666	11.9501	75.0614	32.6996	50.5936
Susceptible	8 hpi vs 2 hpi	up-regulated	Dpg750	1.41645	3.4233	0.000333455	0.00373149	5.54614	5.144	4.14373	14.5921	13.9202	11.9514
Susceptible	8 hpi vs 2 hpi	up-regulated	Dpg761	1.66637	4.66015	0.000501639	0.00523548	6.23071	6.56003	21.7053	34.2246	53.7477	21.674
Susceptible	8 hpi vs 2 hpi	up-regulated	Dpg763	3.4023	9.26693	8.38884e-08	2.28194e-06	132.853	148.336	37.0807	572.562	688.444	2108.51
Susceptible	8 hpi vs 2 hpi	up-regulated	Dpg764	2.422	10.0855	1.99924e-08	6.10395e-07	391.947	224.617	407.636	1850.86	1901.21	1736.78
Susceptible	8 hpi vs 2 hpi	up-regulated	Dpg780	4.70091	2.4614	2.38898e-05	0.000381789	0.0428348	0.199466	0.334323	1.84792	3.1552	17.4305
Susceptible	8 hpi vs 2 hpi	up-regulated	Dpg781	3.75963	4.33106	2.84791e-09	1.04403e-07	2.08301	2.52085	2.96752	31.274	64.0485	11.6845
Susceptible	8 hpi vs 2 hpi	up-regulated	Dpg782	2.50026	2.70481	2.5078e-05	0.000398909	1.54059	1.59421	1.10993	7.01543	12.2126	6.65311
Susceptible	8 hpi vs 2 hpi	up-regulated	Dpg784	1.63083	3.18234	0.000283565	0.00325843	3.95307	3.49565	3.45213	8.37183	15.1263	10.8778
Susceptible	8 hpi vs 2 hpi	up-regulated	Dpg812	1.03321	4.60722	0.00760444	0.0458869	18.0763	15.7827	11.0034	25.994	20.2102	45.389
Susceptible	8 hpi vs 2 hpi	up-regulated	Dpg813	2.18914	4.76258	9.62721e-10	3.97045e-08	10.2492	8.17869	9.30663	47.0019	49.9009	30.929
Susceptible	8 hpi vs 2 hpi	up-regulated	Dpg815	1.91967	4.27704	0.000526604	0.00544601	8.35786	8.84989	4.90119	13.1368	11.8628	59.0625
Susceptible	8 hpi vs 2 hpi	up-regulated	Dpg819	1.59096	3.97008	2.22817e-05	0.000359459	7.90838	8.0937	5.00891	20.2453	17.0095	26.6125
Susceptible	8 hpi vs 2 hpi	up-regulated	Dpg849	2.83893	7.94717	3.22477e-10	1.42783e-08	67.2486	72.6793	40.3986	307.348	397.521	588.1
Susceptible	8 hpi vs 2 hpi	up-regulated	Dpg853	1.00516	5.32163	0.00433793	0.0295353	21.2363	23.8741	31.7011	57.0207	63.1423	34.6962
Susceptible	8 hpi vs 2 hpi	up-regulated	Dpg880	2.12553	4.96901	9.99096e-10	4.10392e-08	7.88784	10.2553	15.3303	48.6433	55.5477	42.7288
Susceptible	8 hpi vs 2 hpi	up-regulated	Dpg881	1.7871	5.87424	1.55959e-06	3.18393e-05	18.0227	21.3142	38.0003	92.2517	89.6318	85.1599
Susceptible	8 hpi vs 2 hpi	up-regulated	Dpg891	2.55785	5.37756	1.29969e-10	6.18292e-09	12.567	14.3831	7.78277	66.0724	45.4694	95.0839
Susceptible	8 hpi vs 2 hpi	up-regulated	Dpg895	1.41863	3.05049	0.00732468	0.0445403	2.45756	2.64819	5.82872	9.81347	15.559	4.54505
Susceptible	8 hpi vs 2 hpi	up-regulated	Dpg902	2.11635	6.14338	0.000158909	0.00202826	30.4471	12.1944	35.7273	156.347	156.435	27.633
Susceptible	8 hpi vs 2 hpi	up-regulated	Dpg907	2.66642	4.35614	5.256e-06	9.73884e-05	5.75293	5.63983	3.85387	15.1087	16.0582	66.7941
Susceptible	8 hpi vs 2 hpi	up-regulated	Dpg920	5.00787	7.77429	2.75334e-16	3.23692e-14	14.5015	14.0291	10.6097	648.104	476.812	146.329
Susceptible	8 hpi vs 2 hpi	up-regulated	Dpg921	2.7001	5.23078	1.69334e-09	6.51107e-08	7.79289	9.47743	11.6726	80.9858	81.3269	28.1028
Susceptible	8 hpi vs 2 hpi	up-regulated	Dpg942	2.80964	2.78614	1.7659e-06	3.54844e-05	1.18683	0.803012	1.86358	9.78057	11.7202	7.3117
Susceptible	8 hpi vs 2 hpi	up-regulated	Dpg958	1.21278	3.05369	0.00558754	0.035943	4.33165	3.62041	4.101	10.0622	9.46685	8.82994
Susceptible	8 hpi vs 2 hpi	up-regulated	Dpg987	1.57064	6.80156	4.39563e-05	0.000651573	52.5991	49.3701	64.5821	161.61	170.413	162.99
Susceptible	8 hpi vs 2 hpi	up-regulated	Dpg999	3.93087	2.83437	3.39953e-06	6.43896e-05	0.430388	0.37114	1.03358	2.06302	13.4357	16.1364
Susceptible	8 hpi vs 2 hpi	up-regulated	Dpg1016	1.91479	2.90439	0.000220714	0.00266286	2.90113	2.88664	1.47381	5.45553	11.2719	11.4335
Susceptible	8 hpi vs 2 hpi	up-regulated	Dpg1017	1.29332	3.54834	0.00491602	0.0325247	4.61861	5.10898	7.87254	14.1994	22.3452	7.37802
Susceptible	8 hpi vs 2 hpi	up-regulated	Dpg1021	1.44021	5.76599	0.00257788	0.0196325	45.4009	17.2917	23.2196	96.5708	103.954	33.1727
Susceptible	8 hpi vs 2 hpi	up-regulated	Dpg1049	1.67665	4.99393	0.000450399	0.00478368	9.91635	10.2236	23.5946	52.6721	68.2305	19.523
Susceptible	8 hpi vs 2 hpi	up-regulated	Dpg1060	2.35269	2.4361	0.0064572	0.0402954	1.65164	0.854564	0.991611	1.38547	0.675886	16.4808
Susceptible	8 hpi vs 2 hpi	up-regulated	Dpg1067	2.5259	3.13197	4.11467e-07	9.52145e-06	1.87584	2.1176	2.25243	15.9397	9.69013	12.0509
Susceptible	8 hpi vs 2 hpi	up-regulated	Dpg1069	1.52764	5.08807	0.0001064	0.0014357	20.1943	16.2492	13.8563	72.9933	44.191	29.1608
Susceptible	8 hpi vs 2 hpi	up-regulated	Dpg1074	1.794	4.36904	0.0015085	0.0127723	7.87387	8.57023	8.99342	11.9786	10.66	65.5663
Susceptible	8 hpi vs 2 hpi	up-regulated	Dpg1075	2.09025	2.08181	0.00558645	0.035943	0.662135	1.09629	1.03358	3.57061	3.20506	5.96587
Susceptible	8 hpi vs 2 hpi	up-regulated	Dpg1076	2.17011	2.71575	0.000476363	0.00500744	2.07774	2.15005	0.997943	14.6403	6.12182	4.64953
Susceptible	8 hpi vs 2 hpi	up-regulated	Dpg1085	2.97037	4.65837	3.29504e-10	1.45266e-08	5.77517	6.59372	3.53664	34.4372	23.8223	68.7219
Susceptible	8 hpi vs 2 hpi	up-regulated	Dpg1090	1.66121	5.00999	7.40328e-07	1.59748e-05	15.8969	15.0572	13.3156	56.7812	38.4474	45.7508
Susceptible	8 hpi vs 2 hpi	up-regulated	Dpg1101	1.71087	3.12759	0.000115454	0.00153758	2.29136	4.47877	3.05708	12.4478	9.37673	11.5446
Susceptible	8 hpi vs 2 hpi	up-regulated	Dpg1121	2.2428	2.34759	0.0012549	0.0110839	1.6493	1.22883	0.554514	9.96121	5.55368	2.56412
Susceptible	8 hpi vs 2 hpi	up-regulated	Dpg1140	1.85105	3.24293	0.00118488	0.0106028	2.35032	2.10854	5.88658	12.8519	20.6135	4.68094
Susceptible	8 hpi vs 2 hpi	up-regulated	Dpg1142	2.71977	7.99299	1.22855e-06	2.58551e-05	59.06	32.245	109.493	700.333	428.807	194.17
Susceptible	8 hpi vs 2 hpi	up-regulated	Dpg1144	1.59969	3.44303	0.00616363	0.0388905	2.72659	3.23949	8.00306	17.1357	22.3156	3.68709
Susceptible	8 hpi vs 2 hpi	up-regulated	Dpg1173	2.3116	5.85557	0.000973968	0.00907997	5.43821	7.13343	44.6981	114.44	148.786	21.6508
Susceptible	8 hpi vs 2 hpi	up-regulated	Dpg1193	1.48097	5.39873	0.00280602	0.021041	27.4443	25.7143	10.9319	43.1969	28.3238	107.641
Susceptible	8 hpi vs 2 hpi	up-regulated	Dpg1194	2.02776	2.91202	0.00018418	0.00230575	2.31747	3.08332	1.43112	6.66513	7.38558	14.5832
Susceptible	8 hpi vs 2 hpi	up-regulated	Dpg1195	2.06153	2.36197	0.00216133	0.017128	1.54205	1.46275	0.925817	4.25021	3.42565	9.33328
Susceptible	8 hpi vs 2 hpi	up-regulated	Dpg1199	1.21283	4.15768	0.00131299	0.0114389	11.9145	10.7947	6.66201	19.9275	17.5954	30.6551
Susceptible	8 hpi vs 2 hpi	up-regulated	Dpg1208	1.49046	6.86735	0.00353848	0.0253265	79.89	37.9044	64.3523	322.77	133.341	56.381
Susceptible	8 hpi vs 2 hpi	up-regulated	Dpg1209	1.48095	5.02099	0.000229282	0.00274312	13.4151	14.5879	21.1592	58.5274	55.9874	23.7001
Susceptible	8 hpi vs 2 hpi	up-regulated	Dpg1228	2.17839	4.01902	1.21322e-07	3.23145e-06	3.89489	2.68697	9.59349	26.9993	19.1264	26.7007
Susceptible	8 hpi vs 2 hpi	up-regulated	Dpg1241	2.14646	4.81706	7.51752e-05	0.00106054	6.04046	6.34399	17.4292	44.5334	74.2829	13.9632
Susceptible	8 hpi vs 2 hpi	up-regulated	Dpg1259	2.38006	4.87455	3.63551e-11	1.95705e-09	10.2302	8.34344	8.38021	53.3594	34.3935	53.5057
Susceptible	8 hpi vs 2 hpi	up-regulated	Dpg1268	1.36318	6.76026	0.00585113	0.0372868	32.9952	37.8193	109.285	158.461	242.709	62.4754
Susceptible	8 hpi vs 2 hpi	up-regulated	Dpg1284	1.3684	5.39021	0.000858396	0.00819764	23.1727	22.4136	22.0877	44.3158	34.6909	95.3828
Susceptible	8 hpi vs 2 hpi	up-regulated	Dpg1285	2.55855	5.50545	9.70744e-11	4.81979e-09	16.4946	13.7953	7.86816	64.3352	56.5885	105.385
Susceptible	8 hpi vs 2 hpi	up-regulated	Dpg1308	8.28247	6.78813	6.59575e-07	1.44767e-05	0.631	0.422505	0.757679	651.558	3.20277	5.33342
Susceptible	8 hpi vs 2 hpi	up-regulated	Dpg1311	2.87161	1.956	0.00276883	0.0207926	0.395831	0.819217	0.158433	10.4356	1.94379	0.466204
Susceptible	8 hpi vs 2 hpi	up-regulated	Dpg1312	4.99232	4.76311	2.30334e-05	0.000369256	2.27627	1.45487	0.803899	148.744	2.25438	3.6666
Susceptible	8 hpi vs 2 hpi	up-regulated	Dpg1320	1.6763	2.75469	0.00296281	0.0219751	2.72773	2.61202	1.90654	4.27379	6.38329	12.6589
Susceptible	8 hpi vs 2 hpi	up-regulated	Dpg1321	1.96368	2.22013	0.00465867	0.0312819	1.6433	1.05548	0.884541	3.09647	4.77025	6.67397
Susceptible	8 hpi vs 2 hpi	up-regulated	Dpg1331	2.19729	3.39326	8.59691e-05	0.00118503	4.13011	4.12749	1.12093	10.2512	7.97766	25.7545
Susceptible	8 hpi vs 2 hpi	up-regulated	Dpg1352	2.73147	5.48662	1.77245e-08	5.47692e-07	13.6863	11.2233	8.99218	42.4569	47.4628	136.256
Susceptible	8 hpi vs 2 hpi	up-regulated	Dpg1360	1.4913	7.54221	0.00185245	0.0151091	120.849	68.3352	102.4	348.194	346.68	125.508
Susceptible	8 hpi vs 2 hpi	up-regulated	Dpg1375	6.84654	3.19137	7.26012e-07	1.5699e-05	0.0458789	0.0474758	0	31.7338	16.2213	0.216142
Susceptible	8 hpi vs 2 hpi	up-regulated	Dpg1382	1.6324	5.53462	0.00137197	0.0118318	11.7053	13.2893	41.1215	80.7233	99.453	25.2289
Susceptible	8 hpi vs 2 hpi	up-regulated	Dpg1386	1.41754	4.51944	0.0012335	0.0109364	8.5283	8.53736	18.1434	33.1924	45.4562	15.9402
Susceptible	8 hpi vs 2 hpi	up-regulated	Dpg1404	1.33008	4.35433	0.000128384	0.00167917	8.79261	11.9541	11.4844	27.9444	21.113	32.3343
Susceptible	8 hpi vs 2 hpi	up-regulated	Dpg1419	1.76288	4.31872	0.0012512	0.0110607	4.09343	5.09808	16.2681	29.0154	48.5635	9.38636
Susceptible	8 hpi vs 2 hpi	up-regulated	Dpg1437	1.81212	3.37992	0.000163721	0.00207759	3.16487	3.90484	4.60415	13.8285	20.8787	7.59844
Susceptible	8 hpi vs 2 hpi	up-regulated	Dpg1439	1.22244	4.94987	0.00027385	0.00316848	21.5438	20.3231	10.8526	39.1954	39.7774	44.7893
Susceptible	8 hpi vs 2 hpi	up-regulated	Dpg1446	5.12721	2.90455	3.66087e-08	1.07324e-06	0.0706105	0.401875	0.211966	3.90926	12.3342	18.7535
Susceptible	8 hpi vs 2 hpi	up-regulated	Dpg1447	2.58403	3.53912	6.1811e-08	1.71794e-06	3.08228	3.15634	2.27462	13.2048	14.19	24.8068
Susceptible	8 hpi vs 2 hpi	up-regulated	Dpg1448	5.8759	6.7205	1.17581e-56	1.33624e-53	3.6872	2.97798	3.56355	162.301	276.898	178.052
Susceptible	8 hpi vs 2 hpi	up-regulated	Dpg1449	2.94841	7.22106	3.75563e-06	7.06113e-05	28.9221	26.7545	46.3046	332.566	411.784	44.7734
Susceptible	8 hpi vs 2 hpi	up-regulated	Dpg1465	2.35504	3.71122	0.00353459	0.0253164	6.7235	1.14058	3.70578	43.2705	16.7017	0.389451
Susceptible	8 hpi vs 2 hpi	up-regulated	Dpg1488	2.3898	3.28405	2.70357e-05	0.000426577	2.64087	2.92125	2.13226	10.5417	6.89943	23.7568
Susceptible	8 hpi vs 2 hpi	up-regulated	Dpg1496	3.80142	10.4931	1.60299e-12	1.10779e-10	217.563	144.664	216.082	3614.27	3320.52	1130.99
Susceptible	8 hpi vs 2 hpi	up-regulated	Dpg1511	1.75817	3.96418	4.96551e-05	0.000729701	7.31331	5.35461	6.62756	30.0618	24.9746	11.4576
Susceptible	8 hpi vs 2 hpi	up-regulated	Dpg1512	5.26745	7.12446	1.12057e-16	1.43265e-14	7.75592	6.99027	5.93327	125.563	176.523	506.244
Susceptible	8 hpi vs 2 hpi	up-regulated	Dpg1513	1.29782	3.2428	0.00505501	0.0332493	4.54273	4.40704	4.69713	6.85008	9.75965	16.6827
Susceptible	8 hpi vs 2 hpi	up-regulated	Dpg1514	7.67638	8.15901	8.54838e-24	2.08173e-21	2.84142	3.81616	1.23408	271.068	364.141	1063.93
Susceptible	8 hpi vs 2 hpi	up-regulated	Dpg1515	6.82997	6.29936	1.38155e-17	2.01864e-15	1.45581	1.31817	0.946874	67.7763	75.3195	317.063
Susceptible	8 hpi vs 2 hpi	up-regulated	Dpg1521	3.54367	5.88364	3.12405e-07	7.5183e-06	12.0271	10.6783	4.57178	142.814	166.025	13.9139
Susceptible	8 hpi vs 2 hpi	up-regulated	Dpg1522	1.99673	4.55682	0.000996538	0.00919909	11.0285	11.8851	3.64366	48.6097	54.5233	4.80369
Susceptible	8 hpi vs 2 hpi	up-regulated	Dpg1523	3.43004	4.18994	3.70594e-08	1.08298e-06	4.56664	3.15039	0.68543	46.1052	39.4443	9.35638
Susceptible	8 hpi vs 2 hpi	up-regulated	Dpg1526	3.12314	4.4066	5.50015e-07	1.22829e-05	5.31428	5.0577	1.72338	49.9799	51.921	7.26417
Susceptible	8 hpi vs 2 hpi	up-regulated	Dpg1528	6.34586	4.19204	1.56864e-09	6.0773e-08	0.293924	0.304154	0.352931	44.8555	56.1362	2.50979
Susceptible	8 hpi vs 2 hpi	up-regulated	Dpg1529	5.07242	3.01962	7.19977e-07	1.56015e-05	0.169333	0.39426	0.304992	19.9673	19.5114	1.09691
Susceptible	8 hpi vs 2 hpi	up-regulated	Dpg1530	4.5592	6.80361	3.55091e-13	2.8374e-11	13.8083	12.3404	0.452193	195.136	303.021	140.602
Susceptible	8 hpi vs 2 hpi	up-regulated	Dpg1531	5.20577	4.86375	1.28489e-12	9.12626e-11	2.12662	1.54045	0.468153	65.4437	87.4982	12.774
Susceptible	8 hpi vs 2 hpi	up-regulated	Dpg1533	1.16975	4.89568	0.00094704	0.00890287	25.8537	11.6005	14.9201	42.77	34.1425	40.6477
Susceptible	8 hpi vs 2 hpi	up-regulated	Dpg1541	7.89593	8.0869	2.59094e-22	5.40819e-20	2.18041	2.11073	2.19586	241.633	1091.99	287.125
Susceptible	8 hpi vs 2 hpi	up-regulated	Dpg1544	1.44942	3.81677	0.000228467	0.00273947	10.3709	6.21843	3.49146	21.2552	19.6843	14.8402
Susceptible	8 hpi vs 2 hpi	up-regulated	Dpg1557	5.44358	5.48208	7.16984e-34	2.82051e-31	2.05207	2.02981	1.48567	88.0498	120.289	49.1908
Susceptible	8 hpi vs 2 hpi	up-regulated	Dpg1562	4.1856	3.88295	6.29478e-09	2.13897e-07	1.36809	1.38559	1.18837	16.7433	51.0299	10.0107
Susceptible	8 hpi vs 2 hpi	up-regulated	Dpg1563	4.65322	4.46439	9.12898e-09	3.00229e-07	1.2391	1.8102	1.48786	82.1746	35.5883	5.32249
Susceptible	8 hpi vs 2 hpi	up-regulated	Dpg1572	2.8759	4.31579	2.10976e-12	1.39217e-10	4.69514	5.0475	3.35132	26.2566	28.436	43.3787
Susceptible	8 hpi vs 2 hpi	up-regulated	Dpg1584	1.00622	4.64678	0.00134513	0.0116396	14.4158	15.5255	16.903	31.5827	32.479	30.3914
Susceptible	8 hpi vs 2 hpi	up-regulated	Dpg1607	2.82705	3.59648	1.51145e-05	0.000253014	2.99921	1.95722	2.69288	6.52764	10.4063	38.2201
Susceptible	8 hpi vs 2 hpi	up-regulated	Dpg1608	3.94723	6.87873	8.76467e-13	6.54344e-11	18.4609	15.9859	7.88933	342.761	212.608	104.223
Susceptible	8 hpi vs 2 hpi	up-regulated	Dpg1618	1.03331	4.56522	0.00233845	0.0182299	18.1115	15.4238	9.94296	28.4769	25.6584	35.0683
Susceptible	8 hpi vs 2 hpi	up-regulated	Dpg1619	1.54177	3.78677	2.70677e-05	0.000426577	6.99656	6.21231	5.51245	19.5193	17.744	17.9626
Susceptible	8 hpi vs 2 hpi	up-regulated	Dpg1630	1.55977	6.39331	0.000856031	0.0081827	51.4565	30.5255	43.9432	180.204	139.568	52.2453
Susceptible	8 hpi vs 2 hpi	up-regulated	Dpg1631	1.51416	3.64522	0.000112481	0.0015019	5.7805	6.5393	4.52928	20.8516	14.5366	14.0202
Susceptible	8 hpi vs 2 hpi	up-regulated	Dpg1637	4.357	5.89645	1.71543e-13	1.47441e-11	6.95876	6.58313	2.34852	74.5181	55.2876	203.419
Susceptible	8 hpi vs 2 hpi	up-regulated	Dpg1678	1.73476	4.20884	0.000290615	0.00332008	7.16596	7.94982	8.29451	13.554	17.9344	46.3057
Susceptible	8 hpi vs 2 hpi	up-regulated	Dpg1700	3.03773	5.71116	2.79542e-13	2.26917e-11	10.2877	8.14592	14.9036	134.462	66.005	74.5149
Susceptible	8 hpi vs 2 hpi	up-regulated	Dpg1704	1.22672	4.78358	0.00375463	0.0265306	21.1704	12.9759	12.7103	44.7284	49.3527	16.4949
Susceptible	8 hpi vs 2 hpi	up-regulated	Dpg1706	2.58112	3.7192	4.17685e-08	1.21022e-06	3.94392	4.46987	1.35306	13.1658	19.0708	28.0364
Susceptible	8 hpi vs 2 hpi	up-regulated	Dpg1708	3.02514	4.94628	4.74622e-08	1.3636e-06	8.78786	8.17284	2.00356	35.4318	26.4543	95.1825
Susceptible	8 hpi vs 2 hpi	up-regulated	Dpg1712	1.06171	3.78374	0.00304421	0.0224324	7.57705	8.21541	7.82508	17.664	14.6402	17.3609
Susceptible	8 hpi vs 2 hpi	up-regulated	Dpg1715	4.57449	5.04313	6.60779e-24	1.6484e-21	2.19223	2.86552	2.30907	37.8849	86.1222	59.7478
Susceptible	8 hpi vs 2 hpi	up-regulated	Dpg1754	1.77568	3.68245	0.00210564	0.0167624	2.96474	3.27643	9.2282	18.9574	29.259	5.492
Susceptible	8 hpi vs 2 hpi	up-regulated	Dpg1780	1.25985	6.68536	0.00452081	0.0305006	70.8305	51.6861	57.062	207.063	149.468	74.3468
Susceptible	8 hpi vs 2 hpi	up-regulated	Dpg1822	1.68248	4.13561	0.000847084	0.00811994	4.12266	5.30535	13.6451	26.5261	37.2641	10.894
Susceptible	8 hpi vs 2 hpi	up-regulated	Dpg1823	1.78169	9.46918	0.000387044	0.00422485	455.636	194.011	307.13	1491.81	1356.94	441.567
Susceptible	8 hpi vs 2 hpi	up-regulated	Dpg1824	2.7934	8.29792	5.60588e-05	0.000814445	117.525	112.355	6.85802	476.952	407.813	759.296
Susceptible	8 hpi vs 2 hpi	up-regulated	Dpg1841	3.32439	1.65413	0.00430465	0.0293716	0.31437	0.081328	0.188741	1.46923	2.31564	4.53569
Susceptible	8 hpi vs 2 hpi	up-regulated	Dpg1851	1.39198	6.37145	0.000118669	0.00156814	47.5801	44.9361	42.1631	112.442	142.259	99.5163
Susceptible	8 hpi vs 2 hpi	up-regulated	Dpg1879	1.64147	6.35509	3.83837e-05	0.000580753	43.2259	31.9503	42.1972	156.61	134.449	75.9034
Susceptible	8 hpi vs 2 hpi	up-regulated	Dpg1894	1.43319	2.87634	0.00282714	0.0211839	2.96428	3.60877	2.5823	7.18805	8.80732	9.31008
Susceptible	8 hpi vs 2 hpi	up-regulated	Dpg1935	1.20418	4.17411	0.00050142	0.00523548	9.51844	10.3016	10.0662	20.5943	28.1185	20.7757
Susceptible	8 hpi vs 2 hpi	up-regulated	Dpg1967	1.3285	4.64176	0.000930077	0.00878377	14.3541	15.5687	10.0096	43.5584	41.2325	17.0897
Susceptible	8 hpi vs 2 hpi	up-regulated	Dpg1972	2.29522	2.50097	0.000220777	0.00266286	1.55092	1.84472	0.492329	7.48545	5.32748	7.81052
Susceptible	8 hpi vs 2 hpi	up-regulated	Dpg1977	1.58083	3.98319	8.00944e-06	0.000141731	6.99631	8.73128	5.55251	20.3375	20.4748	23.8009
Susceptible	8 hpi vs 2 hpi	up-regulated	Dpg1979	1.0429	3.69624	0.0042912	0.0293189	7.57041	6.23515	8.5337	16.2185	15.824	14.1933
Susceptible	8 hpi vs 2 hpi	up-regulated	Dpg1980	6.45934	8.27231	6.40397e-28	2.04687e-25	9.65759	8.09987	2.60328	459.025	560.449	809.052
Susceptible	8 hpi vs 2 hpi	up-regulated	Dpg1984	1.75626	5.96955	1.45492e-06	3.01845e-05	28.701	30.6961	24.4024	80.2379	78.7117	124.716
Susceptible	8 hpi vs 2 hpi	up-regulated	Dpg1992	1.60317	7.33124	0.00464684	0.0312478	39.7996	29.1247	168.787	252.074	345.221	124.938
Susceptible	8 hpi vs 2 hpi	up-regulated	Dpg2001	1.71277	5.8549	0.000211915	0.00258339	30.765	30.7415	17.3521	52.4949	55.8454	150.512
Susceptible	8 hpi vs 2 hpi	up-regulated	Dpg2003	1.40849	5.91575	0.000830345	0.00797443	36.3902	38.126	21.9387	71.0876	52.1326	133.132
Susceptible	8 hpi vs 2 hpi	up-regulated	Dpg2020	2.21937	3.58292	3.4453e-07	8.13824e-06	4.30388	3.78563	2.84236	23.0542	16.5305	13.1795
Susceptible	8 hpi vs 2 hpi	up-regulated	Dpg2025	2.03443	3.14343	9.77745e-05	0.00132631	3.08729	3.05584	2.25649	19.3025	8.47486	8.27358
Susceptible	8 hpi vs 2 hpi	up-regulated	Dpg2049	2.95691	6.51438	2.85139e-10	1.27354e-08	20.4262	19.2666	21.8138	108.525	102.145	268.041
Susceptible	8 hpi vs 2 hpi	up-regulated	Dpg2061	1.98898	4.65797	1.16797e-08	3.78039e-07	12.5427	10.6888	5.31558	34.2166	39.5955	40.842
Susceptible	8 hpi vs 2 hpi	up-regulated	Dpg2067	2.49582	7.43408	8.70933e-06	0.000152794	70.1332	72.6467	11.9463	289.057	198.029	388.171
Susceptible	8 hpi vs 2 hpi	up-regulated	Dpg2069	3.13313	4.26484	1.73056e-07	4.51535e-06	2.96775	2.65227	5.29133	30.1324	57.348	10.4861
Susceptible	8 hpi vs 2 hpi	up-regulated	Dpg2085	2.23107	6.65998	6.40791e-06	0.000116412	48.56	44.882	11.4306	177.267	133.994	183.201
Susceptible	8 hpi vs 2 hpi	up-regulated	Dpg2088	2.03155	2.19383	0.00490353	0.0325038	1.33765	0.972683	0.998442	4.21103	8.52157	2.08642
Susceptible	8 hpi vs 2 hpi	up-regulated	Dpg2116	1.43299	4.78895	0.000616994	0.00624814	16.7001	15.3569	10.1827	30.3263	22.3873	61.3291
Susceptible	8 hpi vs 2 hpi	up-regulated	Dpg2118	1.61429	4.55465	0.00041118	0.00443156	12.7076	13.1499	6.38738	21.8151	20.4207	56.7926
Susceptible	8 hpi vs 2 hpi	up-regulated	Dpg2137	1.19765	4.38803	0.000758462	0.00744255	11.0814	12.7643	11.3494	28.013	35.1407	18.721
Susceptible	8 hpi vs 2 hpi	up-regulated	Dpg2148	1.27181	5.32499	0.00421057	0.0289225	40.9673	15.9084	11.0555	69.9652	38.0427	56.2095
Susceptible	8 hpi vs 2 hpi	up-regulated	Dpg2169	5.26636	6.52604	1.89471e-14	1.81113e-12	6.80874	5.11282	1.51937	84.9138	94.8532	351.213
Susceptible	8 hpi vs 2 hpi	up-regulated	Dpg2171	2.2229	5.07649	3.43017e-05	0.000525993	6.41417	6.83855	21.2385	58.776	83.7407	19.1642
Susceptible	8 hpi vs 2 hpi	up-regulated	Dpg2188	2.34898	2.01146	0.00360217	0.0256926	0.629523	0.884088	0.647918	3.68572	2.83901	5.66673
Susceptible	8 hpi vs 2 hpi	up-regulated	Dpg2203	2.22906	8.26005	4.70515e-07	1.0742e-05	130.077	115.982	75.8959	685.802	444.905	380.659
Susceptible	8 hpi vs 2 hpi	up-regulated	Dpg2211	1.40649	5.16867	3.72713e-05	0.000568124	20.5971	18.8327	17.2018	63.924	50.5942	36.7867
Susceptible	8 hpi vs 2 hpi	up-regulated	Dpg2212	1.21501	3.42608	0.00174842	0.01441	5.85806	6.19185	4.32096	14.3809	12.5928	11.877
Susceptible	8 hpi vs 2 hpi	up-regulated	Dpg2223	1.34047	4.05037	0.000848586	0.00812672	8.51731	9.06739	7.87276	17.0944	14.9592	32.2597
Susceptible	8 hpi vs 2 hpi	up-regulated	Dpg2235	2.10151	2.96329	4.00594e-05	0.000599893	2.22858	2.40865	2.25973	8.83084	14.279	7.87437
Susceptible	8 hpi vs 2 hpi	up-regulated	Dpg2238	1.52068	5.38873	0.00279992	0.0210107	27.1396	23.1864	11.9712	32.5106	24.4787	121.809
Susceptible	8 hpi vs 2 hpi	up-regulated	Dpg2254	2.08668	4.74125	3.82961e-09	1.35534e-07	10.2881	9.45222	9.12083	53.5089	36.6262	33.9733
Susceptible	8 hpi vs 2 hpi	up-regulated	Dpg2258	1.23788	4.60606	0.000724148	0.00716408	11.4736	14.2251	15.0117	33.5172	43.1303	20.4613
Susceptible	8 hpi vs 2 hpi	up-regulated	Dpg2264	1.26349	6.14334	0.000908579	0.00860458	35.8158	36.5589	49.8817	85.0322	135.315	73.6113
Susceptible	8 hpi vs 2 hpi	up-regulated	Dpg2265	5.6728	7.77547	2.95863e-12	1.86795e-10	12.2619	11.0207	1.41706	188.87	174.282	917.909
Susceptible	8 hpi vs 2 hpi	up-regulated	Dpg2271	1.31357	6.6737	0.000516054	0.00536403	61.6467	60.8859	50.6745	161.971	134.665	134.653
Susceptible	8 hpi vs 2 hpi	up-regulated	Dpg2292	1.46268	7.80376	0.000600953	0.00611597	150.49	122.634	81.5736	358.774	377.083	242.799
Susceptible	8 hpi vs 2 hpi	up-regulated	Dpg2319	3.58542	4.39346	1.21524e-12	8.69396e-11	3.04359	3.47817	2.25633	28.7723	21.7785	58.2902
Susceptible	8 hpi vs 2 hpi	up-regulated	Dpg2321	1.02898	5.66972	0.00129795	0.0113465	34.1562	31.5138	31.817	65.4548	62.6406	70.9665
Susceptible	8 hpi vs 2 hpi	up-regulated	Dpg2342	1.98991	3.41587	6.2179e-05	0.000895727	4.51907	3.26515	3.14662	18.7649	19.4153	6.77122
Susceptible	8 hpi vs 2 hpi	up-regulated	Dpg2350	1.84947	2.47761	0.00200982	0.0161227	1.12977	2.01934	1.84988	4.03695	7.06096	7.62084
Susceptible	8 hpi vs 2 hpi	up-regulated	Dpg2359	2.35728	2.19812	0.00126525	0.0111368	0.739965	1.20327	0.761588	4.02831	3.78202	7.22116
Susceptible	8 hpi vs 2 hpi	up-regulated	Dpg2367	2.16548	1.96069	0.00735314	0.0446603	0.884167	1.04202	0.324399	2.93139	3.46313	4.83074
Susceptible	8 hpi vs 2 hpi	up-regulated	Dpg2373	2.13336	11.7239	0.000155131	0.00198583	2099.66	890.057	776.45	6571.73	8096.93	1856.04
Susceptible	8 hpi vs 2 hpi	up-regulated	Dpg2379	1.29869	4.49374	0.000263551	0.00306666	10.0314	13.2858	12.9719	36.1461	34.1728	20.2651
Susceptible	8 hpi vs 2 hpi	up-regulated	Dpg2405	2.91135	3.20241	3.03317e-07	7.3341e-06	1.78803	2.02769	1.38231	8.91123	10.8252	21.0303
Susceptible	8 hpi vs 2 hpi	up-regulated	Dpg2406	3.58099	1.75972	0.00139758	0.0119953	0.228401	0.23635	0.0783584	2.72139	3.43346	3.88138
Susceptible	8 hpi vs 2 hpi	up-regulated	Dpg2407	4.55944	2.72978	5.81089e-09	1.98113e-07	0.373758	0.386767	0.203997	9.33244	8.50955	12.0857
Susceptible	8 hpi vs 2 hpi	up-regulated	Dpg2409	3.64952	3.05055	8.17101e-07	1.75206e-05	0.729537	1.14637	0.843553	8.08185	6.08456	23.3267
Susceptible	8 hpi vs 2 hpi	up-regulated	Dpg2410	2.33708	2.934	0.000670599	0.00670467	0.726929	3.86145	1.04744	5.01761	3.97766	21.0617
Susceptible	8 hpi vs 2 hpi	up-regulated	Dpg2441	1.65207	8.27709	0.000923153	0.00872645	172.735	105.694	169.289	713.755	534.124	160.01
Susceptible	8 hpi vs 2 hpi	up-regulated	Dpg2463	2.7609	4.25623	3.85383e-11	2.04233e-09	4.53439	4.88244	4.04674	20.0022	37.6558	35.363
Susceptible	8 hpi vs 2 hpi	up-regulated	Dpg2468	5.69719	4.91192	1.46547e-39	8.32714e-37	0.843111	1.22144	0.890888	61.5418	52.8056	56.9189
Susceptible	8 hpi vs 2 hpi	up-regulated	Dpg2469	6.51535	4.51836	5.58077e-13	4.29174e-11	0.753179	0.35427	0	57.6988	64.8455	8.87082
Susceptible	8 hpi vs 2 hpi	up-regulated	Dpg2470	1.19335	7.14474	0.00353001	0.0253013	87.4069	95.4215	72.8088	197.094	253.779	134.747
Susceptible	8 hpi vs 2 hpi	up-regulated	Dpg2475	4.2617	6.53966	3.08604e-08	9.14898e-07	8.62001	9.61899	8.65121	50.0917	47.0457	424.208
Susceptible	8 hpi vs 2 hpi	up-regulated	Dpg2485	6.82865	5.73938	1.25377e-14	1.23303e-12	0.851957	0.996602	0.533736	34.2503	45.2147	229.478
Susceptible	8 hpi vs 2 hpi	up-regulated	Dpg2487	1.9121	5.04779	0.00027721	0.00320012	9.53391	9.07648	21.5221	55.7171	81.543	14.5526
Susceptible	8 hpi vs 2 hpi	up-regulated	Dpg2504	2.97984	4.76813	1.21552e-12	8.69396e-11	9.15655	5.39109	2.7487	35.5289	38.375	64.1488
Susceptible	8 hpi vs 2 hpi	up-regulated	Dpg2519	2.70283	2.46816	5.24337e-05	0.000767227	0.879694	0.939677	1.12445	8.8143	7.46521	4.97991
Susceptible	8 hpi vs 2 hpi	up-regulated	Dpg2520	3.98172	3.18588	8.37437e-10	3.48183e-08	1.04907	1.00208	0.387594	18.3351	18.0024	8.07878
Susceptible	8 hpi vs 2 hpi	up-regulated	Dpg2527	1.46086	3.9537	0.00297734	0.0220508	4.32026	6.11653	11.9753	19.6887	33.4287	9.29063
Susceptible	8 hpi vs 2 hpi	up-regulated	Dpg2540	1.31792	3.92636	0.00400827	0.0277754	6.26987	6.26044	11.0067	20.6159	29.9403	8.85282
Susceptible	8 hpi vs 2 hpi	up-regulated	Dpg2548	2.58001	3.04551	7.88891e-05	0.00109929	2.40203	2.10647	1.0266	5.50324	7.02591	21.6736
Susceptible	8 hpi vs 2 hpi	up-regulated	Dpg2549	1.73276	6.39916	0.00011683	0.00154837	50.6435	43.2853	20.9877	98.1757	91.1768	193.193
Susceptible	8 hpi vs 2 hpi	up-regulated	Dpg2553	1.76667	3.24164	0.00208034	0.0166102	3.61526	4.31371	2.61349	6.52503	6.59925	23.0279
Susceptible	8 hpi vs 2 hpi	up-regulated	Dpg2562	2.55759	3.64389	2.31863e-07	5.75606e-06	2.29136	3.74109	3.36279	11.8621	15.8601	28.7265
Susceptible	8 hpi vs 2 hpi	up-regulated	Dpg2564	2.12101	4.75938	0.00751583	0.0455133	5.69069	6.23515	17.0159	4.89393	114.128	7.75375
Susceptible	8 hpi vs 2 hpi	up-regulated	Dpg2568	1.30982	8.89818	0.00794522	0.0477741	150.636	162.559	507.662	695.237	1020.81	319.18
Susceptible	8 hpi vs 2 hpi	up-regulated	Dpg2576	1.46279	4.5938	9.54051e-05	0.00129761	13.9291	14.6005	7.41552	45.9595	28.0814	26.6523
Susceptible	8 hpi vs 2 hpi	up-regulated	Dpg2606	1.26356	5.04704	7.13648e-05	0.00101237	15.5452	20.2316	19.7908	46.5141	46.725	41.0307
Susceptible	8 hpi vs 2 hpi	up-regulated	Dpg2623	2.20098	6.60915	5.35821e-09	1.83905e-07	37.6476	34.3168	31.1707	150.687	157.033	167.598
Susceptible	8 hpi vs 2 hpi	up-regulated	Dpg2655	2.14045	5.49721	6.27478e-06	0.0001144	19.5879	16.5546	12.1761	49.7237	36.4521	127.295
Susceptible	8 hpi vs 2 hpi	up-regulated	Dpg2656	2.7492	2.45332	0.0012933	0.0113155	0.892178	1.56548	0.232889	0.948279	2.85729	16.036
Susceptible	8 hpi vs 2 hpi	up-regulated	Dpg2657	2.29295	2.76437	0.00173788	0.0143347	1.9258	1.81167	1.31388	1.44761	4.78988	19.228
Susceptible	8 hpi vs 2 hpi	up-regulated	Dpg2697	2.82167	6.61904	1.15723e-09	4.64164e-08	36.4564	22.3208	13.315	197.03	205.878	109.133
Susceptible	8 hpi vs 2 hpi	up-regulated	Dpg2706	2.06346	5.84828	6.3719e-08	1.7614e-06	26.4868	25.4602	12.9629	98.9217	69.3487	104.676
Susceptible	8 hpi vs 2 hpi	up-regulated	Dpg2728	1.75133	8.61575	0.000209389	0.00256176	198.949	155.613	182.483	291.307	655.63	861.111
Susceptible	8 hpi vs 2 hpi	up-regulated	Dpg2729	1.31804	2.93831	0.00562882	0.0361404	2.73246	3.55259	4.03819	5.74286	11.3538	8.9946
Susceptible	8 hpi vs 2 hpi	up-regulated	Dpg2732	2.00124	5.65556	8.8316e-07	1.88974e-05	18.969	18.9364	20.7674	55.3576	55.8899	123.666
Susceptible	8 hpi vs 2 hpi	up-regulated	Dpg2738	2.49891	5.01439	2.56574e-10	1.16117e-08	10.6128	10.5358	6.52712	39.8906	42.5824	75.3533
Susceptible	8 hpi vs 2 hpi	up-regulated	Dpg2765	1.33271	8.72551	0.00384593	0.026961	202.423	235.753	281.233	354.729	939.917	517.811
Susceptible	8 hpi vs 2 hpi	up-regulated	Dpg2766	4.555	6.27877	4.73856e-36	2.10722e-33	6.59855	6.01075	5.85875	127.698	128.993	184.112
Susceptible	8 hpi vs 2 hpi	up-regulated	Dpg2776	6.8422	6.86501	7.06905e-25	1.90269e-22	2.00529	2.2826	1.34153	216.727	122.75	347.522
Susceptible	8 hpi vs 2 hpi	up-regulated	Dpg2785	1.69221	3.26801	0.000301524	0.00341906	4.23198	4.1152	2.98767	7.27832	12.3079	17.2824
Susceptible	8 hpi vs 2 hpi	up-regulated	Dpg2786	2.04432	5.63633	6.64279e-06	0.000119617	15.4814	17.2946	23.9761	102.901	100.984	31.5982
Susceptible	8 hpi vs 2 hpi	up-regulated	Dpg2789	3.21126	4.56912	6.94727e-15	7.05016e-13	4.39237	4.47532	4.01649	31.2414	35.0562	55.1549
Susceptible	8 hpi vs 2 hpi	up-regulated	Dpg2801	3.14188	6.08506	1.13979e-15	1.26715e-13	15.1224	16.4243	8.78799	94.9732	110.324	154.326
Susceptible	8 hpi vs 2 hpi	up-regulated	Dpg2805	1.21113	5.68348	0.0071209	0.0436384	25.8448	21.5672	42.9577	56.6518	36.3496	115.451
Susceptible	8 hpi vs 2 hpi	up-regulated	Dpg2810	1.37723	3.83637	0.0001389	0.00180059	8.01977	5.86192	7.41342	17.6649	18.6195	19.116
Susceptible	8 hpi vs 2 hpi	up-regulated	Dpg2811	2.99541	2.99006	8.86787e-08	2.39949e-06	1.73956	1.33051	0.998987	11.6375	14.6441	8.81886
Susceptible	8 hpi vs 2 hpi	up-regulated	Dpg2812	3.80212	7.34588	1.14752e-12	8.324e-11	27.574	29.4396	7.35772	297.578	223.374	384.147
Susceptible	8 hpi vs 2 hpi	up-regulated	Dpg2814	2.47781	6.6073	1.92002e-08	5.89729e-07	28.8675	30.3157	28.4414	119.382	114.702	254.975
Susceptible	8 hpi vs 2 hpi	up-regulated	Dpg2815	1.31702	4.26303	0.00108043	0.00982281	11.6226	7.57493	11.2652	34.2004	28.422	14.0408
Susceptible	8 hpi vs 2 hpi	up-regulated	Dpg2817	2.32582	3.50006	5.88702e-08	1.64067e-06	3.58341	3.46092	2.58168	17.1767	13.5747	18.7577
Susceptible	8 hpi vs 2 hpi	up-regulated	Dpg2822	1.7648	2.92909	0.000260465	0.00304113	2.22035	3.37887	2.44655	8.41425	9.56565	10.2758
Susceptible	8 hpi vs 2 hpi	up-regulated	Dpg2823	2.19137	5.55316	1.56911e-10	7.26191e-09	18.0763	13.1606	17.9844	85.8731	74.3192	65.2385
Susceptible	8 hpi vs 2 hpi	up-regulated	Dpg2834	3.45656	4.98794	5.07948e-16	5.70911e-14	4.40093	4.18733	6.52577	54.1967	35.6806	77.7153
Susceptible	8 hpi vs 2 hpi	up-regulated	Dpg2871	2.39437	4.02017	1.11889e-05	0.000190416	4.33208	4.86987	4.9024	43.8761	23.9407	8.47928
Susceptible	8 hpi vs 2 hpi	up-regulated	Dpg2883	2.25516	5.13577	0.00229535	0.0179761	6.24118	9.28096	19.8179	63.4892	104.107	2.34135
Susceptible	8 hpi vs 2 hpi	up-regulated	Dpg2887	1.93929	6.73092	0.000552342	0.00567321	21.8505	26.6878	81.9712	182.958	255.848	62.2322
Susceptible	8 hpi vs 2 hpi	up-regulated	Dpg2893	1.65168	5.46128	0.000206881	0.00253715	16.1231	21.9551	23.7286	79.7994	89.8679	25.981
Susceptible	8 hpi vs 2 hpi	up-regulated	Dpg2899	1.27465	6.84072	0.00155625	0.0130572	73.9044	59.1009	65.733	201.176	167.196	113.143
Susceptible	8 hpi vs 2 hpi	up-regulated	Dpg2901	4.18961	7.00042	2.1112e-09	7.88079e-08	5.37521	7.35658	26.6501	84.1533	191.035	445.302
Susceptible	8 hpi vs 2 hpi	up-regulated	Dpg2904	3.28901	5.29639	0.000237814	0.00283161	7.8631	7.69794	5.07093	6.32699	9.40841	188.467
Susceptible	8 hpi vs 2 hpi	up-regulated	Dpg2905	1.24497	6.40555	0.00140843	0.0120548	38.3045	41.4192	68.7333	93.4547	122.28	135.85
Susceptible	8 hpi vs 2 hpi	up-regulated	Dpg2913	2.06041	3.60836	1.94939e-05	0.00031749	4.23663	3.82877	4.23931	21.9731	22.8851	8.08353
Susceptible	8 hpi vs 2 hpi	up-regulated	Dpg2915	1.15678	3.13655	0.00614784	0.0388389	4.15866	4.53292	4.59406	9.72782	9.33564	10.8409
Susceptible	8 hpi vs 2 hpi	up-regulated	Dpg2916	1.61089	4.23127	1.45848e-05	0.000244947	11.9903	8.08376	5.45358	20.8997	25.6167	31.6675
Susceptible	8 hpi vs 2 hpi	up-regulated	Dpg2917	3.52818	5.43827	2.55769e-22	5.40819e-20	6.98326	7.98699	4.8546	75.6757	64.975	92.5976
Susceptible	8 hpi vs 2 hpi	up-regulated	Dpg2919	1.26514	3.7597	0.00393971	0.0274304	7.77904	7.92079	5.29908	10.6127	13.1707	26.5757
Susceptible	8 hpi vs 2 hpi	up-regulated	Dpg2925	1.56353	5.09865	0.000400401	0.00433824	18.4593	20.0529	10.9446	34.2548	28.8544	83.3556
Susceptible	8 hpi vs 2 hpi	up-regulated	Dpg2926	1.12806	4.40095	0.00672047	0.0415523	15.8328	14.5266	6.31146	16.9606	23.4732	39.7866
Susceptible	8 hpi vs 2 hpi	up-regulated	Dpg2934	4.46279	5.0748	3.32445e-12	2.07332e-10	2.69871	2.68726	2.75137	19.404	52.724	113.287
Susceptible	8 hpi vs 2 hpi	up-regulated	Dpg2944	4.56635	7.2925	1.42411e-12	1.00454e-10	18.0359	17.3664	1.94231	227.782	185.703	482.382
Susceptible	8 hpi vs 2 hpi	up-regulated	Dpg2953	2.12711	3.04308	0.00380992	0.0268078	2.1089	3.11757	1.89921	2.05786	3.32874	26.435
Susceptible	8 hpi vs 2 hpi	up-regulated	Dpg2955	1.39248	5.44372	0.00556548	0.0358462	25.3256	27.5223	16.392	46.8434	21.9934	113.047
Susceptible	8 hpi vs 2 hpi	up-regulated	Dpg2971	2.17946	3.47407	1.63833e-05	0.000270271	3.79659	4.28056	2.10929	11.3265	10.3753	25.2943
Susceptible	8 hpi vs 2 hpi	up-regulated	Dpg2972	2.9933	6.90185	9.51591e-09	3.10954e-07	34.6576	36.8483	7.34389	236.096	173.337	222.664
Susceptible	8 hpi vs 2 hpi	up-regulated	Dpg2973	1.01462	4.51678	0.0021651	0.017128	13.1464	11.6605	17.7589	28.3571	25.1971	32.0732
Susceptible	8 hpi vs 2 hpi	up-regulated	Dpg2980	1.08515	5.94156	0.00136177	0.0117537	43.853	39.9095	31.4217	77.6067	76.7721	90.3094
Susceptible	8 hpi vs 2 hpi	up-regulated	Dpg2993	1.0233	3.98486	0.00250737	0.0192822	8.52989	9.97014	9.60551	20.4012	18.5098	18.7393
Susceptible	8 hpi vs 2 hpi	up-regulated	Dpg2997	2.35848	3.20806	4.86806e-06	9.08586e-05	1.83743	2.82637	2.68334	13.3541	18.7078	7.66205
Susceptible	8 hpi vs 2 hpi	up-regulated	Dpg3006	2.01771	4.7036	5.18383e-06	9.62254e-05	8.23391	6.26157	14.9454	37.7244	60.1268	21.8763
Susceptible	8 hpi vs 2 hpi	up-regulated	Dpg3018	2.6476	6.05785	5.07825e-12	3.09169e-10	18.8258	16.9718	18.1054	129.97	132.964	76.7997
Susceptible	8 hpi vs 2 hpi	up-regulated	Dpg3023	1.44283	5.20292	0.000210946	0.00257465	24.0186	20.9415	11.9254	47.0282	34.1947	73.7073
Susceptible	8 hpi vs 2 hpi	up-regulated	Dpg3050	6.78647	4.75899	3.25299e-26	9.50616e-24	0	0.660192	0.383034	27.0644	46.5464	79.9
Susceptible	8 hpi vs 2 hpi	up-regulated	Dpg3052	2.02746	2.92164	4.65117e-05	0.000686467	2.82187	2.7508	1.32589	8.88031	10.5005	9.97064
Susceptible	8 hpi vs 2 hpi	up-regulated	Dpg3070	2.51623	4.3405	3.7891e-07	8.84817e-06	6.35303	4.24959	6.23763	41.9437	43.6568	12.4019
Susceptible	8 hpi vs 2 hpi	up-regulated	Dpg3078	1.63037	4.40373	0.00160954	0.0134387	5.95516	6.38058	16.7061	29.9348	48.8012	11.7312
Susceptible	8 hpi vs 2 hpi	up-regulated	Dpg3095	1.95572	2.64781	0.000495583	0.00519347	2.57048	1.37288	1.69261	8.94289	7.50384	6.34793
Susceptible	8 hpi vs 2 hpi	up-regulated	Dpg3099	1.36638	3.92708	0.00636792	0.0398792	6.24454	5.18651	11.6419	18.9047	33.2009	7.93535
Susceptible	8 hpi vs 2 hpi	up-regulated	Dpg3100	1.30703	4.21088	0.00336583	0.0242606	6.35113	8.40481	14.6657	26.2575	35.3437	11.9396
Susceptible	8 hpi vs 2 hpi	up-regulated	Dpg3101	3.75341	3.99589	4.91528e-08	1.40429e-06	1.98096	2.07838	1.65185	12.1464	12.044	56.3196
Susceptible	8 hpi vs 2 hpi	up-regulated	Dpg3102	4.54742	6.31536	2.69094e-06	5.19981e-05	7.97185	7.93405	2.92655	14.0923	29.4938	404.689
Susceptible	8 hpi vs 2 hpi	up-regulated	Dpg3104	1.14934	5.55635	0.00765164	0.0461444	34.5755	35.3186	14.713	40.4739	49.3619	98.0196
Susceptible	8 hpi vs 2 hpi	up-regulated	Dpg3122	1.42935	4.11615	0.000107681	0.00144612	9.44623	10.2442	5.75298	24.6248	28.2776	17.1423
Susceptible	8 hpi vs 2 hpi	up-regulated	Dpg3125	2.92848	8.46111	3.83735e-11	2.04233e-09	100.252	95.6561	48.4899	600.887	718.774	544.446
Susceptible	8 hpi vs 2 hpi	up-regulated	Dpg3127	2.65184	7.62463	7.88225e-08	2.14986e-06	42.7423	41.5399	77.1662	271.155	217.696	525.912
Susceptible	8 hpi vs 2 hpi	up-regulated	Dpg3141	1.42295	6.05087	7.88376e-05	0.00109929	36.519	36.0838	33.0712	81.7582	124.024	78.3989
Susceptible	8 hpi vs 2 hpi	up-regulated	Dpg3153	2.21771	3.40286	2.57038e-06	5.01715e-05	3.60481	4.21684	1.50557	20.3595	15.8328	9.66048
Susceptible	8 hpi vs 2 hpi	up-regulated	Dpg3156	1.25735	4.22852	0.00305431	0.0224907	14.5857	11.3523	4.34105	14.222	27.898	30.589
Susceptible	8 hpi vs 2 hpi	up-regulated	Dpg3157	1.9545	2.45276	0.00195365	0.0157462	1.41506	1.22814	1.97321	7.94261	8.55	2.68813
Susceptible	8 hpi vs 2 hpi	up-regulated	Dpg3166	1.23322	5.00865	0.000246487	0.0029179	20.4608	16.6757	17.826	52.4858	45.0037	32.5238
Susceptible	8 hpi vs 2 hpi	up-regulated	Dpg3169	3.00857	4.28796	3.94513e-12	2.43077e-10	5.24567	5.57496	0.851187	37.5129	22.3781	37.7375
Susceptible	8 hpi vs 2 hpi	up-regulated	Dpg3171	4.484	5.05443	1.23614e-21	2.43139e-19	2.51883	3.21979	2.13494	47.9398	41.161	94.5833
Susceptible	8 hpi vs 2 hpi	up-regulated	Dpg3184	1.01756	4.6443	0.00672361	0.0415523	18.1968	15.7126	12.5891	25.994	21.8112	45.9863
Susceptible	8 hpi vs 2 hpi	up-regulated	Dpg3186	2.81428	3.72187	1.48605e-05	0.000249169	2.89503	3.65341	1.8653	9.74775	7.72743	43.4116
Susceptible	8 hpi vs 2 hpi	up-regulated	Dpg3193	2.17218	3.18765	0.00101443	0.00932775	1.6133	2.27653	4.18256	8.01438	3.47246	25.1766
Susceptible	8 hpi vs 2 hpi	up-regulated	Dpg3196	2.87995	5.17948	1.10459e-10	5.31683e-09	11.851	9.86986	3.08606	93.4224	41.2881	51.3583
Susceptible	8 hpi vs 2 hpi	up-regulated	Dpg3209	1.68012	4.83727	0.00141374	0.0120598	8.01109	7.29796	23.7196	43.7172	67.2232	14.5562
Susceptible	8 hpi vs 2 hpi	up-regulated	Dpg3218	2.19196	6.46723	1.69545e-07	4.43504e-06	32.3013	30.9186	30.5067	107.817	104.193	216.704
Susceptible	8 hpi vs 2 hpi	up-regulated	Dpg3229	1.31207	6.26841	0.00295329	0.021923	59.5597	45.9863	24.7894	149.413	114.128	61.3014
Susceptible	8 hpi vs 2 hpi	up-regulated	Dpg3247	3.43756	4.66188	2.64102e-15	2.78478e-13	3.38931	4.16489	4.40888	48.6372	57.9557	26.9451
Susceptible	8 hpi vs 2 hpi	up-regulated	Dpg3252	1.81424	4.09443	0.0012049	0.0107443	3.86632	4.65038	12.3599	26.3189	39.9449	7.89503
Susceptible	8 hpi vs 2 hpi	up-regulated	Dpg3253	1.39647	6.86995	0.000972435	0.00907997	65.4487	66.4796	58.9785	248.407	139.577	115.7
Susceptible	8 hpi vs 2 hpi	up-regulated	Dpg3265	1.66787	4.29998	0.002907	0.0216454	3.58538	4.71501	18.1176	27.82	47.3176	9.23738
Susceptible	8 hpi vs 2 hpi	up-regulated	Dpg3279	1.08522	5.88134	0.00236885	0.0184388	28.0391	32.1018	50.4307	76.8239	86.6319	71.2476
Susceptible	8 hpi vs 2 hpi	up-regulated	Dpg3295	1.44002	2.93285	0.00824331	0.0491476	3.66795	2.24382	3.82032	9.82061	13.9888	3.41308
Susceptible	8 hpi vs 2 hpi	up-regulated	Dpg3303	2.44385	5.57177	5.70182e-08	1.60215e-06	12.5986	15.3045	15.1279	103.582	100.294	32.5801
Susceptible	8 hpi vs 2 hpi	up-regulated	Dpg3333	1.34551	6.27242	0.00111902	0.0101376	53.9014	50.6945	23.6713	80.3366	105.169	141.007
Susceptible	8 hpi vs 2 hpi	up-regulated	Dpg3344	1.60515	8.15071	0.000824214	0.00795115	172.963	108.773	138.408	619.761	491.168	168.132
Susceptible	8 hpi vs 2 hpi	up-regulated	Dpg3366	2.46125	4.45719	1.85448e-05	0.000302514	8.65877	6.28134	4.01949	67.071	30.4342	9.09423
Susceptible	8 hpi vs 2 hpi	up-regulated	Dpg3382	1.14741	3.42814	0.00509589	0.0334108	7.27288	5.26091	4.49367	12.3878	16.6437	9.39752
Susceptible	8 hpi vs 2 hpi	up-regulated	Dpg3384	4.2546	5.40605	4.21951e-30	1.48818e-27	4.94946	5.0475	1.93797	64.4177	89.0683	82.3719
Susceptible	8 hpi vs 2 hpi	up-regulated	Dpg3392	1.48958	4.28899	0.00366433	0.0260631	5.61317	7.33451	15.6506	30.5772	41.0461	9.41241
Susceptible	8 hpi vs 2 hpi	up-regulated	Dpg3399	1.16487	4.49196	0.00482694	0.0320668	15.8312	14.8333	7.94938	22.931	18.5367	45.0886
Susceptible	8 hpi vs 2 hpi	up-regulated	Dpg3412	1.41707	10.6094	0.00256736	0.0195816	1212.23	695.503	644.072	2802.95	2983.21	1029.04
Susceptible	8 hpi vs 2 hpi	up-regulated	Dpg3423	1.90601	4.00952	0.000963134	0.0090142	5.32626	4.63368	8.63117	28.9086	36.9019	4.94083
Susceptible	8 hpi vs 2 hpi	up-regulated	Dpg3457	1.12154	6.17976	0.00427625	0.0292558	32.6954	35.6221	66.0647	91.1921	120.469	80.7972
Susceptible	8 hpi vs 2 hpi	up-regulated	Dpg3461	4.75433	5.93823	4.69368e-40	2.82394e-37	5.352	4.54799	2.68124	96.1778	132.329	120.643
Susceptible	8 hpi vs 2 hpi	up-regulated	Dpg3479	1.06198	4.53547	0.00253656	0.0194191	15.5267	16.3636	10.0099	26.4884	23.0306	38.16
Susceptible	8 hpi vs 2 hpi	up-regulated	Dpg3484	1.42914	7.58277	0.00100033	0.00922575	140.523	93.3897	75.4098	359.759	277.068	196.971
Susceptible	8 hpi vs 2 hpi	up-regulated	Dpg3496	1.65388	2.67732	0.00226843	0.0178229	1.79424	2.13381	2.92619	8.24106	4.62149	9.08372
Susceptible	8 hpi vs 2 hpi	up-regulated	Dpg3515	2.62851	4.18261	1.07455e-10	5.20874e-09	4.54134	5.25227	3.97752	32.8575	20.127	34.043
Susceptible	8 hpi vs 2 hpi	up-regulated	Dpg3517	1.04048	4.32605	0.00394548	0.027452	10.1988	12.956	13.0232	28.5661	30.7545	16.1804
Susceptible	8 hpi vs 2 hpi	up-regulated	Dpg3529	1.75938	3.47539	0.00117101	0.0105246	2.88213	3.24305	7.02229	15.0894	24.6748	5.63558
Susceptible	8 hpi vs 2 hpi	up-regulated	Dpg3530	1.26286	10.3566	0.00631267	0.039611	1059.87	628.172	623.683	2043.98	2425.58	1078.51
Susceptible	8 hpi vs 2 hpi	up-regulated	Dpg3544	2.25326	6.1227	2.86608e-09	1.04694e-07	22.3456	23.3583	25.3592	93.9181	153.222	92.9697
Susceptible	8 hpi vs 2 hpi	up-regulated	Dpg3578	1.91034	4.98354	2.5591e-07	6.2469e-06	16.3649	13.614	7.96288	51.5266	58.9024	33.9716
Susceptible	8 hpi vs 2 hpi	up-regulated	Dpg3581	1.61755	4.15357	7.37701e-06	0.000131679	9.14238	8.72099	6.04315	23.2533	20.9329	29.7077
Susceptible	8 hpi vs 2 hpi	up-regulated	Dpg3591	5.82478	3.09215	3.1585e-07	7.58336e-06	0	0.229046	0.177186	3.92563	5.43467	31.5439
Susceptible	8 hpi vs 2 hpi	up-regulated	Dpg3593	1.37625	2.90942	0.00660045	0.0410142	3.89245	3.2498	2.65562	7.25118	5.39921	12.7636
Susceptible	8 hpi vs 2 hpi	up-regulated	Dpg3597	1.88154	4.56628	4.24859e-07	9.80917e-06	10.5361	12.7141	4.89076	38.1923	41.3015	26.6025
Susceptible	8 hpi vs 2 hpi	up-regulated	Dpg3598	1.55324	4.84559	7.56004e-06	0.00013442	12.6114	17.6179	11.105	45.0361	29.6379	47.7786
Susceptible	8 hpi vs 2 hpi	up-regulated	Dpg3599	1.43607	5.52008	2.57718e-05	0.00040741	30.9027	21.7922	19.2697	74.8936	54.8669	65.4157
Susceptible	8 hpi vs 2 hpi	up-regulated	Dpg3600	2.72624	3.04457	7.15105e-06	0.000128093	2.39366	1.62285	1.09022	9.85161	6.07989	19.054
Susceptible	8 hpi vs 2 hpi	up-regulated	Dpg3605	1.79383	6.2974	0.0018879	0.0153371	21.9338	18.6126	63.7155	179.378	154.153	28.5275
Susceptible	8 hpi vs 2 hpi	up-regulated	Dpg3616	6.60383	3.95434	2.4443e-12	1.56252e-10	0.342354	0.070854	0.164434	39.2864	38.7632	8.4676
Susceptible	8 hpi vs 2 hpi	up-regulated	Dpg3620	1.11737	4.80431	0.00155373	0.0130572	17.1985	17.8823	14.8544	26.7829	30.9422	50.3981
Susceptible	8 hpi vs 2 hpi	up-regulated	Dpg3622	1.79197	6.73686	8.02725e-06	0.000141801	48.4274	45.3734	47.8103	211.904	152.299	127.236
Susceptible	8 hpi vs 2 hpi	up-regulated	Dpg3623	3.2377	9.90851	1.77033e-09	6.7456e-08	195.733	121.34	235.132	2325.69	2188.14	696.471
Susceptible	8 hpi vs 2 hpi	up-regulated	Dpg3631	1.66018	3.83775	5.74326e-05	0.000832041	5.55356	4.90173	7.97603	27.0118	18.7922	13.3383
Susceptible	8 hpi vs 2 hpi	up-regulated	Dpg3632	4.99752	3.31052	1.06902e-12	7.86612e-11	0.559885	0.413837	0.288123	11.8468	15.3181	22.5146
Susceptible	8 hpi vs 2 hpi	up-regulated	Dpg3638	1.2011	5.24372	0.00722464	0.0441156	13.5493	16.7071	36.1881	51.988	74.4864	26.6963
Susceptible	8 hpi vs 2 hpi	up-regulated	Dpg3692	1.43816	6.77292	0.000452394	0.00479988	65.732	62.9183	45.7492	132.858	127.45	212.613
Susceptible	8 hpi vs 2 hpi	up-regulated	Dpg3768	1.79914	2.27196	0.00615247	0.0388441	1.34009	1.60244	1.18002	4.45367	4.76317	5.89244
Susceptible	8 hpi vs 2 hpi	up-regulated	Dpg3771	1.69795	8.31356	0.00113393	0.0102364	137.762	73.66	236.871	479.84	771.724	203.114
Susceptible	8 hpi vs 2 hpi	up-regulated	Dpg3778	4.69976	5.97874	2.22645e-39	1.19853e-36	4.4359	4.93457	4.08361	96.0024	125.331	137.144
Susceptible	8 hpi vs 2 hpi	up-regulated	Dpg3783	1.6541	8.08567	0.000419417	0.00451083	100.705	117.461	173.119	486.433	531.681	214.233
Susceptible	8 hpi vs 2 hpi	up-regulated	Dpg3786	1.98547	5.56096	9.65014e-06	0.000167008	20.1137	16.6869	18.7384	86.8337	105.188	29.3056
Susceptible	8 hpi vs 2 hpi	up-regulated	Dpg3790	3.52967	4.75401	1.45795e-06	3.01861e-05	4.67611	5.09164	2.0532	12.1439	16.6712	111.217
Susceptible	8 hpi vs 2 hpi	up-regulated	Dpg3791	4.16988	6.30018	6.67113e-11	3.36592e-09	8.51212	9.99603	5.56987	57.6957	77.2931	304.706
Susceptible	8 hpi vs 2 hpi	up-regulated	Dpg3795	1.4901	3.4507	0.000313237	0.00353229	3.69097	4.11324	6.93205	17.0118	14.1415	10.9236
Susceptible	8 hpi vs 2 hpi	up-regulated	Dpg3801	2.7612	6.3391	2.27296e-08	6.87806e-07	26.0112	26.8328	8.19113	89.8001	119.751	207.035
Susceptible	8 hpi vs 2 hpi	up-regulated	Dpg3803	2.078	3.8495	2.54863e-07	6.23621e-06	4.79765	5.47711	4.38565	19.7181	27.4246	16.4414
Susceptible	8 hpi vs 2 hpi	up-regulated	Dpg3809	2.25541	4.14702	6.64251e-07	1.45481e-05	4.77979	4.85622	7.20031	13.6219	29.1722	37.7692
Susceptible	8 hpi vs 2 hpi	up-regulated	Dpg3811	1.32484	5.21236	0.000971805	0.00907997	23.0711	21.0847	16.7549	82.2004	40.2118	31.4681
Susceptible	8 hpi vs 2 hpi	up-regulated	Dpg3837	2.41796	4.5607	1.00332e-11	5.89768e-10	9.83687	6.96017	4.03819	38.2052	36.0963	38.619
Susceptible	8 hpi vs 2 hpi	up-regulated	Dpg3838	2.8321	6.37165	1.63155e-12	1.1125e-10	28.0704	20.5041	11.4787	130.845	153.634	145.55
Susceptible	8 hpi vs 2 hpi	up-regulated	Dpg3841	1.96587	3.44649	0.000254676	0.0029975	2.93313	2.6117	5.93823	15.6455	24.0459	6.14597
Susceptible	8 hpi vs 2 hpi	up-regulated	Dpg3857	1.07308	5.12416	0.00371853	0.026357	23.3552	22.5955	18.4399	31.5149	37.0327	66.6018
Susceptible	8 hpi vs 2 hpi	up-regulated	Dpg3870	1.25958	3.90348	0.000515318	0.00536182	9.84701	9.0252	4.6451	20.3299	16.875	19.8817
Susceptible	8 hpi vs 2 hpi	up-regulated	Dpg3872	1.2775	3.39661	0.00123804	0.0109539	5.91502	5.77812	3.80694	14.8343	12.0502	11.5924
Susceptible	8 hpi vs 2 hpi	up-regulated	Dpg3886	3.10892	6.11039	6.60692e-17	8.89153e-15	15.1703	14.8828	12.0355	149.696	116.357	100.388
Susceptible	8 hpi vs 2 hpi	up-regulated	Dpg3887	1.53294	3.55508	0.000117143	0.00154999	4.2473	4.86603	6.61783	12.5789	14.6318	18.3123
Susceptible	8 hpi vs 2 hpi	up-regulated	Dpg3898	1.47644	4.23847	2.11199e-05	0.000342337	10.0032	9.66412	7.72518	30.6198	24.5902	22.1455
Susceptible	8 hpi vs 2 hpi	up-regulated	Dpg3907	2.30648	4.736	5.43216e-07	1.21576e-05	9.0553	8.98004	7.20763	24.2677	28.9471	72.2324
Susceptible	8 hpi vs 2 hpi	up-regulated	Dpg3910	1.20633	4.51166	0.00123392	0.0109364	14.9477	14.8085	8.69602	21.9116	25.4837	41.4199
Susceptible	8 hpi vs 2 hpi	up-regulated	Dpg3969	1.84702	4.17333	0.000987111	0.00914113	4.43885	4.7317	12.6186	28.3012	42.7699	8.06247
Susceptible	8 hpi vs 2 hpi	up-regulated	Dpg3974	2.07181	6.892	3.47268e-05	0.000531715	57.6606	31.1757	46.8604	253.226	248.159	70.0266
Susceptible	8 hpi vs 2 hpi	up-regulated	Dpg3975	2.58867	7.12343	1.25347e-08	4.04433e-07	56.6909	39.6234	21.7053	182.89	297.797	231.137
Susceptible	8 hpi vs 2 hpi	up-regulated	Dpg3992	1.07412	5.61516	0.00308069	0.022636	23.3403	25.0948	43.5497	59.6529	79.5344	54.5507
Susceptible	8 hpi vs 2 hpi	up-regulated	Dpg3993	2.88307	4.72488	2.79536e-05	0.000439185	6.49408	5.99267	5.06456	10.4457	15.6398	104.794
Susceptible	8 hpi vs 2 hpi	up-regulated	Dpg3994	2.03632	3.98914	0.000314044	0.00353749	7.0171	6.35785	3.26161	9.62569	14.1554	44.9412
Susceptible	8 hpi vs 2 hpi	up-regulated	Dpg3998	1.09163	5.84799	0.00155729	0.0130572	43.1866	34.6011	29.7167	90.1795	75.5412	64.0831
Susceptible	8 hpi vs 2 hpi	up-regulated	Dpg4010	2.05551	2.61631	0.000426264	0.00456526	2.02252	2.02751	1.0625	6.18039	5.32066	10.4961
Susceptible	8 hpi vs 2 hpi	up-regulated	Dpg4011	1.53745	3.11071	0.000881268	0.00838475	3.57553	3.69998	3.49828	10.569	6.96753	13.9594
Susceptible	8 hpi vs 2 hpi	up-regulated	Dpg4015	1.40056	3.33448	0.00067813	0.00677335	4.17552	4.70371	5.07726	13.9091	9.78877	13.5708
Susceptible	8 hpi vs 2 hpi	up-regulated	Dpg4019	1.68927	2.98045	0.000313082	0.00353229	2.57131	2.95349	3.30365	10.686	10.2277	8.47964
Susceptible	8 hpi vs 2 hpi	up-regulated	Dpg4025	1.62067	3.1605	0.00018498	0.00230728	4.13544	3.31046	3.31044	12.2303	10.7833	10.7522
Susceptible	8 hpi vs 2 hpi	up-regulated	Dpg4026	1.51749	4.11923	1.56064e-05	0.000259971	7.31592	7.80621	9.46828	24.3975	26.1806	20.5524
Susceptible	8 hpi vs 2 hpi	up-regulated	Dpg4030	1.97837	5.32565	2.3344e-07	5.78118e-06	19.2396	13.458	14.3627	82.4859	66.0412	38.1884
Susceptible	8 hpi vs 2 hpi	up-regulated	Dpg4032	1.8125	6.00935	4.11212e-05	0.000612209	37.0534	35.298	11.1771	67.7917	124.239	102.843
Susceptible	8 hpi vs 2 hpi	up-regulated	Dpg4036	2.07865	5.61902	1.93703e-07	4.94485e-06	29.4385	15.766	9.61233	75.0113	64.6726	92.4593
Susceptible	8 hpi vs 2 hpi	up-regulated	Dpg4038	1.5995	5.58031	0.00667671	0.0413374	33.2179	32.6618	2.66161	34.6138	42.9705	130.828
Susceptible	8 hpi vs 2 hpi	up-regulated	Dpg4083	2.75168	5.6529	1.8947e-08	5.83703e-07	14.5863	13.2883	9.83184	47.4841	52.9208	154.827
Susceptible	8 hpi vs 2 hpi	up-regulated	Dpg4084	2.42616	5.14683	2.17574e-07	5.46075e-06	12.9949	14.1656	4.50109	36.5354	41.0815	94.3495
Susceptible	8 hpi vs 2 hpi	up-regulated	Dpg4085	7.61256	10.0976	2.61373e-26	7.86271e-24	15.5648	15.4568	1.86499	1578.55	1698.71	3257.13
Susceptible	8 hpi vs 2 hpi	up-regulated	Dpg4111	1.31345	6.36358	0.00188336	0.0153246	51.1633	52.6159	35.4773	178.082	98.6663	70.7175
Susceptible	8 hpi vs 2 hpi	up-regulated	Dpg4143	1.14523	3.77739	0.00337625	0.0243014	5.89515	5.66219	11.2242	16.2989	20.7693	13.5028
Susceptible	8 hpi vs 2 hpi	up-regulated	Dpg4157	1.55896	4.28905	0.00404396	0.027966	5.4349	6.52516	15.684	29.7074	43.8566	8.55842
Susceptible	8 hpi vs 2 hpi	up-regulated	Dpg4164	4.40745	3.44992	2.17206e-07	5.46075e-06	0.833665	0.799558	0.610384	6.60815	7.27476	39.7061
Susceptible	8 hpi vs 2 hpi	up-regulated	Dpg4169	1.48792	6.17935	0.000185416	0.00230991	39.9283	43.0274	28.8459	90.8772	71.9136	151.198
Susceptible	8 hpi vs 2 hpi	up-regulated	Dpg4170	1.94012	4.36812	1.72618e-05	0.000283849	8.82753	8.66098	6.11354	22.1489	17.9614	50.7982
Susceptible	8 hpi vs 2 hpi	up-regulated	Dpg4171	1.40546	4.95524	0.000136459	0.00177345	18.0763	17.3041	13.0797	29.2962	38.6623	60.4025
Susceptible	8 hpi vs 2 hpi	up-regulated	Dpg4175	1.45363	3.60175	0.00414043	0.0285383	4.9299	3.96091	8.18159	16.3976	25.0525	6.01878
Susceptible	8 hpi vs 2 hpi	up-regulated	Dpg4213	1.14847	4.4593	0.00182575	0.0149271	12.0269	15.5755	10.377	21.6444	22.8863	39.7808
Susceptible	8 hpi vs 2 hpi	up-regulated	Dpg4214	2.22022	4.82028	1.00328e-10	4.90983e-09	10.2966	10.7339	7.23509	37.4007	43.8214	51.8325
Susceptible	8 hpi vs 2 hpi	up-regulated	Dpg4249	2.10763	2.24748	0.00338796	0.0243685	2.09109	0.384688	0.948559	8.08554	6.16116	1.75136
Susceptible	8 hpi vs 2 hpi	up-regulated	Dpg4251	1.81327	4.08014	0.00053395	0.0055105	4.24568	5.45853	10.8913	25.994	38.855	8.48568
Susceptible	8 hpi vs 2 hpi	up-regulated	Dpg4270	1.06755	5.01863	0.00366392	0.0260631	22.4252	19.41	18.013	49.4929	52.7883	24.1873
Susceptible	8 hpi vs 2 hpi	up-regulated	Dpg4274	1.74284	4.18777	0.00141693	0.0120769	4.24443	5.58063	13.4309	26.2812	43.2972	8.99824
Susceptible	8 hpi vs 2 hpi	up-regulated	Dpg4290	2.14799	7.78273	3.64674e-05	0.000557532	111.27	51.7517	79.1036	498.507	448.481	127.03
Susceptible	8 hpi vs 2 hpi	up-regulated	Dpg4292	3.53219	5.23905	3.10087e-21	5.9841e-19	7.0721	7.02552	2.98914	59.351	83.5868	59.9717
Susceptible	8 hpi vs 2 hpi	up-regulated	Dpg4299	2.04057	9.37744	4.84815e-06	9.06525e-05	260.349	257.65	260.615	850.291	749.195	1604.24
Susceptible	8 hpi vs 2 hpi	up-regulated	Dpg4300	6.69674	7.84846	9.14302e-109	3.11716e-105	6.61902	4.48514	1.69446	529.833	456.018	379.658
Susceptible	8 hpi vs 2 hpi	up-regulated	Dpg4301	4.68588	6.80701	2.63695e-16	3.13613e-14	12.1728	10.1096	2.23744	313.105	186.805	142.938
Susceptible	8 hpi vs 2 hpi	up-regulated	Dpg4309	1.73204	4.52349	7.11432e-05	0.00101063	10.7458	7.93042	11.3027	36.5354	48.7368	15.3052
Susceptible	8 hpi vs 2 hpi	up-regulated	Dpg4310	1.59959	4.8703	0.000459512	0.00486512	15.6935	11.3083	14.5031	48.4434	62.7705	15.5804
Susceptible	8 hpi vs 2 hpi	up-regulated	Dpg4329	1.17405	5.51891	0.00262256	0.0199431	23.7846	28.2223	29.7495	75.3028	78.6717	31.6548
Susceptible	8 hpi vs 2 hpi	up-regulated	Dpg4367	1.51507	3.09188	0.00469086	0.0314382	2.69735	2.85373	5.22087	10.4497	16.9032	4.29118
Susceptible	8 hpi vs 2 hpi	up-regulated	Dpg4379	2.12476	7.10027	6.69807e-07	1.46384e-05	55.2221	40.8025	56.231	262.511	261.805	140.607
Susceptible	8 hpi vs 2 hpi	up-regulated	Dpg4398	1.24959	5.30459	0.000365467	0.00403236	20.7264	18.4189	28.5683	62.0842	61.2263	38.1775
Susceptible	8 hpi vs 2 hpi	up-regulated	Dpg4399	1.49612	5.56414	1.58254e-05	0.000263158	26.5997	26.6095	18.6646	60.6922	56.8908	85.6448
Susceptible	8 hpi vs 2 hpi	up-regulated	Dpg4410	1.41345	6.12631	0.00365665	0.0260447	20.5529	27.5922	64.2661	119.147	140.122	40.6858
Susceptible	8 hpi vs 2 hpi	up-regulated	Dpg4414	2.19383	2.33122	0.00102294	0.00938354	1.32178	1.7005	0.428958	3.49327	6.46576	7.0686
Susceptible	8 hpi vs 2 hpi	up-regulated	Dpg4429	3.61372	5.95915	3.33547e-20	5.88193e-18	14.5576	8.71017	4.14223	112.608	101.205	125.465
Susceptible	8 hpi vs 2 hpi	up-regulated	Dpg4430	2.06489	3.38384	2.62932e-06	5.11001e-05	4.63112	3.63288	1.88352	11.2784	17.1349	15.1317
Susceptible	8 hpi vs 2 hpi	up-regulated	Dpg4431	2.8542	9.40767	4.85762e-07	1.10276e-05	269.684	172.695	51.7419	1226.71	1577.43	771.6
Susceptible	8 hpi vs 2 hpi	up-regulated	Dpg4441	1.039	4.50938	0.00253531	0.0194191	13.2625	14.7407	13.5658	38.7085	22.3294	25.224
Susceptible	8 hpi vs 2 hpi	up-regulated	Dpg4442	1.31903	6.98852	0.00573006	0.0366294	96.907	49.0533	69.9792	238.584	232.518	68.2869
Susceptible	8 hpi vs 2 hpi	up-regulated	Dpg4481	3.81427	5.57345	4.06751e-27	1.26068e-24	6.63304	5.92077	5.71511	96.4036	91.0041	74.008
Susceptible	8 hpi vs 2 hpi	up-regulated	Dpg4491	1.32857	5.88398	0.000432266	0.00462471	40.049	26.9774	31.545	109.435	83.694	55.141
Susceptible	8 hpi vs 2 hpi	up-regulated	Dpg4495	1.90909	5.37947	0.000774004	0.00755393	8.92837	10.0722	32.0746	62.5119	112.126	17.756
Susceptible	8 hpi vs 2 hpi	up-regulated	Dpg4504	4.50981	6.29453	1.50868e-36	7.34797e-34	6.26783	7.38184	5.53027	151.881	124.477	169.219
Susceptible	8 hpi vs 2 hpi	up-regulated	Dpg4505	1.48047	6.71556	0.000192648	0.00239127	63.0403	62.2174	38.7427	156.616	166.624	135.523
Susceptible	8 hpi vs 2 hpi	up-regulated	Dpg4517	3.19319	6.04149	1.42423e-18	2.27609e-16	14.4279	11.9555	11.6823	101.512	113.779	134.902
Susceptible	8 hpi vs 2 hpi	up-regulated	Dpg4518	2.0828	5.50633	4.18427e-09	1.47575e-07	17.504	18.6706	14.1468	57.3611	64.538	92.2169
Susceptible	8 hpi vs 2 hpi	up-regulated	Dpg4523	1.89915	4.1343	0.000767169	0.0075159	4.56705	4.13029	11.8895	28.2568	42.4043	6.87065
Susceptible	8 hpi vs 2 hpi	up-regulated	Dpg4526	1.26054	3.20901	0.00381096	0.0268078	5.32605	4.60956	3.52711	10.1191	7.94821	14.2567
Susceptible	8 hpi vs 2 hpi	up-regulated	Dpg4528	2.94307	5.86949	3.69268e-13	2.92781e-11	17.6118	15.421	6.18159	129.58	91.0744	84.6584
Susceptible	8 hpi vs 2 hpi	up-regulated	Dpg4545	1.71618	5.58143	3.00482e-05	0.000467824	26.9519	24.4247	13.4292	50.0712	54.6693	108.632
Susceptible	8 hpi vs 2 hpi	up-regulated	Dpg4546	1.32815	4.66869	0.00141363	0.0120598	16.3113	14.4227	10.0122	18.9047	29.4607	53.7625
Susceptible	8 hpi vs 2 hpi	up-regulated	Dpg4557	2.63415	4.92288	1.82433e-07	4.71194e-06	10.358	9.37001	4.05218	35.6036	25.2446	88.3474
Susceptible	8 hpi vs 2 hpi	up-regulated	Dpg4605	1.19028	5.27127	0.00681786	0.0419573	31.2339	24.4316	11.96	30.2379	41.1482	82.8426
Susceptible	8 hpi vs 2 hpi	up-regulated	Dpg4608	2.03973	4.91726	1.90027e-09	7.1499e-08	11.6545	12.4703	9.51985	45.2615	39.0438	55.0925
Susceptible	8 hpi vs 2 hpi	up-regulated	Dpg4648	1.23329	3.35957	0.00201322	0.0161373	5.3058	5.14968	4.96497	12.6287	14.0927	10.2571
Susceptible	8 hpi vs 2 hpi	up-regulated	Dpg4663	1.30111	3.82051	0.00144104	0.0122518	6.27841	7.13948	8.28445	17.2632	25.8458	11.2951
Susceptible	8 hpi vs 2 hpi	up-regulated	Dpg4664	1.24723	5.31821	0.00028925	0.00331293	27.8536	25.5548	14.7257	53.4375	45.9624	62.9202
Susceptible	8 hpi vs 2 hpi	up-regulated	Dpg4670	1.71381	7.5123	0.001814	0.0148429	113.337	119.029	21.1795	230.258	162.504	439.98
Susceptible	8 hpi vs 2 hpi	up-regulated	Dpg4683	2.41942	6.78485	5.26702e-10	2.25402e-08	35.5262	35.0033	32.343	194.601	170.674	186.577
Susceptible	8 hpi vs 2 hpi	up-regulated	Dpg4704	1.64411	3.92477	0.00158288	0.0132485	5.66245	6.64832	7.58377	34.6065	22.8027	6.15613
Susceptible	8 hpi vs 2 hpi	up-regulated	Dpg4719	3.48678	4.32919	4.44065e-08	1.28302e-06	3.29325	2.57484	3.07565	8.31387	31.1119	63.0941
Susceptible	8 hpi vs 2 hpi	up-regulated	Dpg4726	1.7563	4.95335	6.79817e-08	1.86913e-06	12.0924	12.1263	16.3164	42.8453	48.2749	46.1038
Susceptible	8 hpi vs 2 hpi	up-regulated	Dpg4727	3.1258	5.24807	3.89092e-11	2.05136e-09	7.18696	8.26345	6.88641	39.1476	44.0776	113.803
Susceptible	8 hpi vs 2 hpi	up-regulated	Dpg4728	2.8597	5.54323	7.89065e-17	1.04812e-14	9.6724	11.5678	11.519	84.5945	70.4124	84.9731
Susceptible	8 hpi vs 2 hpi	up-regulated	Dpg4735	1.00698	6.32187	0.00550168	0.0355697	52.4497	50.5931	53.4941	133.347	98.8512	83.0644
Susceptible	8 hpi vs 2 hpi	up-regulated	Dpg4748	4.4099	3.02253	2.99798e-09	1.09104e-07	0.324446	0.479627	0.723509	10.5309	8.19382	19.4885
Susceptible	8 hpi vs 2 hpi	up-regulated	Dpg4753	2.12173	6.2701	9.36454e-06	0.000162892	37.7811	18.3684	29.1359	203.503	103.846	64.6371
Susceptible	8 hpi vs 2 hpi	up-regulated	Dpg4754	1.09836	4.22844	0.0013478	0.0116529	11.8172	10.9849	9.92069	26.7141	25.7131	18.5181
Susceptible	8 hpi vs 2 hpi	up-regulated	Dpg4756	1.39033	6.14606	5.44122e-05	0.000793906	39.4592	39.616	35.8225	112.429	97.4265	92.17
Susceptible	8 hpi vs 2 hpi	up-regulated	Dpg4757	1.39197	14.8357	0.00304083	0.0224237	24088.3	10596.5	13719.9	49083.8	57326.3	20622.3
Susceptible	8 hpi vs 2 hpi	up-regulated	Dpg4761	1.19299	4.20989	0.000552456	0.00567321	10.2323	12.5397	7.99986	20.8603	22.5399	27.5082
Susceptible	8 hpi vs 2 hpi	up-regulated	Dpg4772	1.97623	5.5567	0.00011687	0.00154837	21.2968	19.9955	13.9088	46.0124	31.265	140.281
Susceptible	8 hpi vs 2 hpi	up-regulated	Dpg4815	1.10839	6.1189	0.00148404	0.012586	50.1095	44.7913	34.3298	100.705	94.7186	83.9288
Susceptible	8 hpi vs 2 hpi	up-regulated	Dpg4837	1.98657	3.37307	2.14703e-05	0.000346916	2.27668	2.41269	5.99447	11.1628	19.6275	12.018
Susceptible	8 hpi vs 2 hpi	up-regulated	Dpg4838	2.22281	5.66747	0.000241405	0.0028677	20.9869	15.1387	15.8191	23.681	33.2068	185.836
Susceptible	8 hpi vs 2 hpi	up-regulated	Dpg4840	1.27389	6.00905	0.00167424	0.0138882	46.5319	46.5826	17.0841	73.454	95.5977	98.3459
Susceptible	8 hpi vs 2 hpi	up-regulated	Dpg4844	1.55104	4.46231	0.000224179	0.00269753	13.6777	13.0315	4.4134	18.2825	41.5934	32.3607
Susceptible	8 hpi vs 2 hpi	up-regulated	Dpg4845	2.02002	5.46839	3.11635e-08	9.21213e-07	19.6713	21.6134	9.30226	64.1113	80.8807	62.4386
Susceptible	8 hpi vs 2 hpi	up-regulated	Dpg4871	1.08668	5.0193	0.00284132	0.0212745	17.0639	16.9721	25.4407	52.6763	47.534	26.7751
Susceptible	8 hpi vs 2 hpi	up-regulated	Dpg4873	2.25604	4.46575	1.24596e-06	2.61677e-05	6.94258	7.28354	7.18387	43.4307	46.9306	13.9044
Susceptible	8 hpi vs 2 hpi	up-regulated	Dpg4895	2.06142	11.8666	9.76867e-06	0.000168774	1746.66	1147.45	1434.99	7086.67	7593.91	3389.89
Susceptible	8 hpi vs 2 hpi	up-regulated	Dpg4900	1.17955	3.64882	0.00618633	0.0389857	7.71182	6.90489	5.48378	11.1291	10.82	23.3191
Susceptible	8 hpi vs 2 hpi	up-regulated	Dpg4901	1.86718	5.1139	1.74563e-06	3.51463e-05	17.3709	17.3824	7.83507	42.5731	40.5016	73.2686
Susceptible	8 hpi vs 2 hpi	up-regulated	Dpg4917	1.21573	4.77433	0.000686617	0.00683143	16.7112	18.267	11.5309	30.0556	28.532	49.6211
Susceptible	8 hpi vs 2 hpi	up-regulated	Dpg4918	3.0463	7.01877	1.46804e-08	4.62003e-07	32.668	30.4245	19.7439	118.539	143.806	424.132
Susceptible	8 hpi vs 2 hpi	up-regulated	Dpg4932	1.9861	4.87376	3.95918e-08	1.15041e-06	14.8245	13.2621	5.39761	37.6844	49.1133	47.4237
Susceptible	8 hpi vs 2 hpi	up-regulated	Dpg4942	3.30013	7.00691	1.43398e-08	4.52678e-07	31.8552	26.9641	11.2212	150.863	110.539	431.664
Susceptible	8 hpi vs 2 hpi	up-regulated	Dpg4943	5.23916	7.04996	2.57885e-53	2.63765e-50	7.64694	7.24714	5.11381	248.563	251.162	269.703
Susceptible	8 hpi vs 2 hpi	up-regulated	Dpg4955	1.72495	2.52419	0.00318453	0.023235	1.53315	2.25182	1.84094	5.58285	4.37153	9.11595
Susceptible	8 hpi vs 2 hpi	up-regulated	Dpg4974	1.55581	4.96829	0.000129712	0.00169437	12.4617	15.9067	17.06	54.6957	58.5051	21.7738
Susceptible	8 hpi vs 2 hpi	up-regulated	Dpg4988	1.64155	4.20114	0.000525781	0.005443	5.43701	6.43	12.8451	24.9279	40.6433	12.2667
Susceptible	8 hpi vs 2 hpi	up-regulated	Dpg5002	1.13247	5.67118	0.000534456	0.0055105	29.68	29.7631	33.5471	67.0497	77.3238	59.9612
Susceptible	8 hpi vs 2 hpi	up-regulated	Dpg5005	1.49181	5.30579	1.04076e-05	0.000178307	24.2197	17.3741	18.4224	70.2578	51.581	47.6183
Susceptible	8 hpi vs 2 hpi	up-regulated	Dpg5015	1.78275	8.00133	3.13113e-05	0.000483992	136.214	104.207	103.905	395.78	266.054	523.184
Susceptible	8 hpi vs 2 hpi	up-regulated	Dpg5022	1.21296	3.53636	0.00374777	0.0265091	7.40832	5.51964	5.11093	20.648	12.0762	9.99454
Susceptible	8 hpi vs 2 hpi	up-regulated	Dpg5023	1.1836	3.59548	0.0053339	0.0347707	6.19281	8.05374	4.77315	20.2777	16.3795	8.03302
Susceptible	8 hpi vs 2 hpi	up-regulated	Dpg5029	3.78254	5.49401	3.93851e-19	6.49727e-17	6.00731	6.32891	5.18968	57.4604	64.3008	123.322
Susceptible	8 hpi vs 2 hpi	up-regulated	Dpg5037	1.32899	4.79979	0.00507761	0.033355	10.5916	10.327	24.3619	36.7572	60.6306	16.7991
Susceptible	8 hpi vs 2 hpi	up-regulated	Dpg5050	1.66586	6.40042	6.84835e-05	0.000975842	46.575	34.7146	38.3264	170.249	140.518	69.8157
Susceptible	8 hpi vs 2 hpi	up-regulated	Dpg5058	1.19261	4.60676	0.0032882	0.0238253	10.1838	11.5921	20.0239	28.9229	19.5572	46.4781
Susceptible	8 hpi vs 2 hpi	up-regulated	Dpg5080	1.34073	4.57051	0.000116487	0.00154731	10.2526	12.5938	14.8898	32.8694	39.7108	23.9098
Susceptible	8 hpi vs 2 hpi	up-regulated	Dpg5098	1.10434	5.76293	0.00252793	0.0193966	37.6063	30.8705	32.1784	93.5239	77.6816	46.0786
Susceptible	8 hpi vs 2 hpi	up-regulated	Dpg5118	4.67903	6.08083	1.15464e-13	1.02692e-11	4.98166	7.06978	2.47816	75.7306	59.1609	248.187
Susceptible	8 hpi vs 2 hpi	up-regulated	Dpg5127	1.24848	5.68739	0.00019831	0.00244615	27.5074	26.6349	34.9172	83.0678	67.4018	61.5558
Susceptible	8 hpi vs 2 hpi	up-regulated	Dpg5129	5.9102	10.9225	1.85263e-14	1.78762e-12	73.3094	106.363	10.1356	2837.45	2621.35	5989.99
Susceptible	8 hpi vs 2 hpi	up-regulated	Dpg5151	1.47508	5.4267	3.972e-05	0.000596558	30.2581	20.1287	15.5712	60.1818	48.7939	74.5149
Susceptible	8 hpi vs 2 hpi	up-regulated	Dpg5168	4.70893	5.49814	5.67212e-13	4.29736e-11	4.18183	4.04819	1.07986	35.5639	50.629	166.877
Susceptible	8 hpi vs 2 hpi	up-regulated	Dpg5174	1.95924	4.98666	4.67247e-09	1.62551e-07	12.9882	13.7173	10.2899	44.0935	56.6414	44.6301
Susceptible	8 hpi vs 2 hpi	up-regulated	Dpg5175	1.66717	4.84532	1.5658e-07	4.11696e-06	12.9217	12.86	13.3962	42.6464	38.4885	43.8274
Susceptible	8 hpi vs 2 hpi	up-regulated	Dpg5188	1.20713	4.8872	0.000214672	0.0026015	19.8634	18.0678	12.8505	45.076	36.6593	36.4107
Susceptible	8 hpi vs 2 hpi	up-regulated	Dpg5191	1.45079	9.06737	0.00290821	0.0216454	432.955	177.192	250.203	1107.82	918.789	325.801
Susceptible	8 hpi vs 2 hpi	up-regulated	Dpg5203	1.71576	3.60767	2.03017e-05	0.000329596	5.65834	5.65879	3.41995	19.7686	12.5477	17.1751
Susceptible	8 hpi vs 2 hpi	up-regulated	Dpg5205	1.83211	4.00335	1.37658e-06	2.86172e-05	7.6316	7.29196	3.97986	23.4707	27.726	17.8127
Susceptible	8 hpi vs 2 hpi	up-regulated	Dpg5231	1.45288	3.74712	0.000167682	0.00211996	8.00849	6.393	4.53338	17.7681	21.4291	13.6768
Susceptible	8 hpi vs 2 hpi	up-regulated	Dpg5233	1.54787	3.69883	0.00209242	0.0166806	3.57287	4.98185	8.98024	17.0681	27.7196	7.34629
Susceptible	8 hpi vs 2 hpi	up-regulated	Dpg5240	1.39205	6.21236	0.000387779	0.00422836	47.1128	35.8245	37.5584	132.931	121.063	63.1692
Susceptible	8 hpi vs 2 hpi	up-regulated	Dpg5278	1.36883	5.81731	0.000249224	0.0029469	35.2111	26.4507	30.4665	99.576	89.4598	49.732
Susceptible	8 hpi vs 2 hpi	up-regulated	Dpg5287	2.11177	4.3343	4.01195e-05	0.000599915	7.70695	8.2652	5.04774	57.6301	21.2331	14.1108
Susceptible	8 hpi vs 2 hpi	up-regulated	Dpg5289	2.55884	2.43681	0.000120792	0.00159414	1.52519	0.993727	0.610461	6.66097	7.25189	6.1874
Susceptible	8 hpi vs 2 hpi	up-regulated	Dpg5290	1.63589	2.51798	0.0045378	0.030595	2.20085	1.76123	1.93797	5.69674	6.8551	6.35934
Susceptible	8 hpi vs 2 hpi	up-regulated	Dpg5291	3.2181	5.26164	1.09863e-14	1.10165e-12	9.14448	6.1618	6.12855	38.2265	75.6379	87.1636
Susceptible	8 hpi vs 2 hpi	up-regulated	Dpg5292	3.53346	2.41459	5.38789e-06	9.936e-05	0.517945	0.58957	0.435349	6.33092	6.21328	8.60139
Susceptible	8 hpi vs 2 hpi	up-regulated	Dpg5295	1.52456	3.35307	0.0043433	0.0295368	3.08867	3.40575	6.93109	15.5818	19.5009	4.41305
Susceptible	8 hpi vs 2 hpi	up-regulated	Dpg5299	2.21135	5.3016	2.63027e-06	5.11001e-05	9.33116	10.8221	20.5686	86.0849	77.3187	26.3337
Susceptible	8 hpi vs 2 hpi	up-regulated	Dpg5307	1.22045	3.26375	0.00274976	0.020695	5.25906	5.38512	3.63683	10.3541	12.198	11.3341
Susceptible	8 hpi vs 2 hpi	up-regulated	Dpg5310	1.77151	4.23273	5.97654e-05	0.00086339	7.57122	9.00995	6.76159	17.7603	18.4238	43.7503
Susceptible	8 hpi vs 2 hpi	up-regulated	Dpg5321	7.7952	9.0551	1.37136e-242	1.40262e-238	5.60192	5.3188	2.98187	1414.22	845.569	913.632
Susceptible	8 hpi vs 2 hpi	up-regulated	Dpg5322	1.43575	5.20841	4.46214e-05	0.000659519	25.6043	16.4664	15.4806	52.8307	38.9914	63.7637
Susceptible	8 hpi vs 2 hpi	up-regulated	Dpg5334	1.66456	4.97072	0.000381117	0.00417352	14.0593	10.2187	18.9921	66.3088	54.9506	16.756
Susceptible	8 hpi vs 2 hpi	up-regulated	Dpg5358	1.61085	6.01145	0.000213434	0.00258957	54.7938	21.0436	17.6355	79.8774	101.844	103.789
Susceptible	8 hpi vs 2 hpi	up-regulated	Dpg5367	1.05573	6.0601	0.00346491	0.0248696	50.7481	39.0481	37.3787	108.526	89.1548	67.3639
Susceptible	8 hpi vs 2 hpi	up-regulated	Dpg5397	1.84769	8.49205	9.22113e-05	0.00126257	217.296	135.532	115.304	622.215	748.307	315.465
Susceptible	8 hpi vs 2 hpi	up-regulated	Dpg5412	1.32875	5.23082	0.00126384	0.0111368	14.7973	15.6169	31.4474	56.2196	70.1578	29.4594
Susceptible	8 hpi vs 2 hpi	up-regulated	Dpg5417	3.47022	5.94308	2.66203e-14	2.49791e-12	14.9144	12.9642	1.64759	92.1372	107.223	133.22
Susceptible	8 hpi vs 2 hpi	up-regulated	Dpg5434	6.96613	7.53956	2.09552e-107	5.35824e-104	3.36715	2.86083	2.25565	265.954	341.191	494.345
Susceptible	8 hpi vs 2 hpi	up-regulated	Dpg5435	5.33273	5.22659	1.60566e-36	7.46487e-34	1.708	2.0252	1.19635	54.6488	63.5044	94.4218
Susceptible	8 hpi vs 2 hpi	up-regulated	Dpg5438	3.15071	2.33134	0.000159222	0.00202826	0.579173	0.883225	0.366025	2.80542	4.10579	11.5605
Susceptible	8 hpi vs 2 hpi	up-regulated	Dpg5451	1.49123	6.29996	0.00218788	0.01728	47.8583	52.9338	20.5748	84.7062	65.3199	191.721
Susceptible	8 hpi vs 2 hpi	up-regulated	Dpg5452	1.27009	3.30691	0.00605355	0.0383379	7.36172	6.03402	1.00649	7.54665	13.1922	14.5081
Susceptible	8 hpi vs 2 hpi	up-regulated	Dpg5459	2.30623	9.22877	0.000261308	0.00304751	259.603	297.273	46.7081	533.477	623.974	1829.59
Susceptible	8 hpi vs 2 hpi	up-regulated	Dpg5463	2.01004	6.77583	0.000334261	0.00373233	58.1454	54.6823	15.8448	111.081	83.3135	324.885
Susceptible	8 hpi vs 2 hpi	up-regulated	Dpg5467	1.77422	4.84387	0.000197914	0.00244476	14.2097	5.5016	17.6428	61.3014	48.0111	18.7853
Susceptible	8 hpi vs 2 hpi	up-regulated	Dpg5476	1.37706	3.15928	0.00126522	0.0111368	4.58419	5.47148	1.93909	10.45	10.1411	11.5039
Susceptible	8 hpi vs 2 hpi	up-regulated	Dpg5485	1.23699	7.57399	0.00385492	0.0269871	143.682	129.287	64.893	259.46	295.905	241.884
Susceptible	8 hpi vs 2 hpi	up-regulated	Dpg5494	1.89697	6.52939	5.09349e-07	1.14749e-05	38.7349	35.5022	41.3434	125.903	129.397	175.389
Susceptible	8 hpi vs 2 hpi	up-regulated	Dpg5499	1.20168	5.89303	0.00104267	0.00954738	39.7807	40.1494	25.2417	78.4424	60.8594	103.006
Susceptible	8 hpi vs 2 hpi	up-regulated	Dpg5511	1.36479	4.43345	0.000351577	0.00389621	11.6205	13.0747	8.85929	30.7684	17.2745	38.7781
Susceptible	8 hpi vs 2 hpi	up-regulated	Dpg5522	1.45037	4.95939	0.00418232	0.0287672	9.61604	11.96	26.3128	44.3427	70.7342	16.3895
Susceptible	8 hpi vs 2 hpi	up-regulated	Dpg5533	2.01796	5.70472	1.35679e-08	4.32314e-07	23.0866	19.6204	17.5765	78.4058	102.136	64.9113
Susceptible	8 hpi vs 2 hpi	up-regulated	Dpg5536	1.21908	4.76314	0.000138462	0.00179719	17.1995	16.0532	12.8774	38.4091	32.7905	36.7808
Susceptible	8 hpi vs 2 hpi	up-regulated	Dpg5542	1.68611	3.6998	0.000788671	0.00766052	8.04767	4.09982	4.16265	30.089	8.5987	14.5822
Susceptible	8 hpi vs 2 hpi	up-regulated	Dpg5580	1.99437	7.44062	0.000210901	0.00257465	93.0012	86.2077	27.8394	141.272	200.413	484.27
Susceptible	8 hpi vs 2 hpi	up-regulated	Dpg5581	1.28685	3.4377	0.00133706	0.011609	4.58754	7.29796	3.94641	13.5878	15.8511	10.5643
Susceptible	8 hpi vs 2 hpi	up-regulated	Dpg5594	1.29999	5.5155	0.00263273	0.0199954	21.4524	21.6168	33.867	78.4878	84.6709	27.0888
Susceptible	8 hpi vs 2 hpi	up-regulated	Dpg5614	2.25325	3.77232	4.10892e-05	0.000612209	4.53333	6.1368	1.6433	14.678	9.66069	35.7295
Susceptible	8 hpi vs 2 hpi	up-regulated	Dpg5622	2.1904	5.59783	1.52503e-06	3.12712e-05	19.2216	19.4269	12.0186	74.4732	123.56	35.4246
Susceptible	8 hpi vs 2 hpi	up-regulated	Dpg5623	1.56051	3.32026	0.00125701	0.0110929	3.80013	5.04835	3.76142	13.0709	19.4537	6.10877
Susceptible	8 hpi vs 2 hpi	up-regulated	Dpg5629	4.13091	4.92425	1.68233e-23	4.0016e-21	3.11822	3.20249	2.84336	39.7496	55.2631	70.5523
Susceptible	8 hpi vs 2 hpi	up-regulated	Dpg5630	8.56171	5.88585	1.55398e-64	2.27058e-61	0.364441	0.15085	0.0875212	85.3715	89.2777	172.466
Susceptible	8 hpi vs 2 hpi	up-regulated	Dpg5632	3.45184	2.03902	0.000945664	0.00889811	0.306378	0.5435	0.10511	0.503516	1.56592	11.3409
Susceptible	8 hpi vs 2 hpi	up-regulated	Dpg5646	1.2754	4.6781	0.00655214	0.0407636	10.8103	10.178	21.4925	33.6393	55.1992	14.5064
Susceptible	8 hpi vs 2 hpi	up-regulated	Dpg5648	7.64727	9.07432	1.54629e-16	1.92872e-14	2.97809	7.23851	5.40553	148.893	873.671	2187.56
Susceptible	8 hpi vs 2 hpi	up-regulated	Dpg5649	1.66037	3.24497	0.00176456	0.0145196	2.77507	3.07791	5.54138	12.4127	19.5215	5.03808
Susceptible	8 hpi vs 2 hpi	up-regulated	Dpg5659	2.12914	5.5541	1.03765e-09	4.22834e-08	15.145	15.5457	20.2387	65.6876	65.8036	91.4893
Susceptible	8 hpi vs 2 hpi	up-regulated	Dpg5660	1.94588	4.32073	7.04571e-08	1.932e-06	7.50626	7.92604	7.35772	33.4838	22.5677	32.6566
Susceptible	8 hpi vs 2 hpi	up-regulated	Dpg5661	1.24147	3.77912	0.00120436	0.0107443	7.79664	8.06801	5.72447	16.7104	12.7506	21.8164
Susceptible	8 hpi vs 2 hpi	up-regulated	Dpg5665	3.31883	4.4073	2.10867e-06	4.18787e-05	2.9925	3.38958	4.1274	8.08315	17.6171	81.2067
Susceptible	8 hpi vs 2 hpi	up-regulated	Dpg5688	2.07189	3.89066	7.67135e-08	2.09793e-06	6.58757	6.27151	2.2781	21.3712	20.1859	23.6486
Susceptible	8 hpi vs 2 hpi	up-regulated	Dpg5689	1.54306	6.92153	0.000607637	0.00617171	90.3337	63.8361	29.4571	191.723	187.295	157.084
Susceptible	8 hpi vs 2 hpi	up-regulated	Dpg5694	1.9218	7.47849	0.000466288	0.00491163	33.0266	46.6406	142.471	335.21	373.67	133.242
Susceptible	8 hpi vs 2 hpi	up-regulated	Dpg5696	1.10773	5.23348	0.000702742	0.0069783	25.6892	27.4107	15.3189	50.0385	49.3824	49.0079
Susceptible	8 hpi vs 2 hpi	up-regulated	Dpg5716	3.76373	3.27748	3.19979e-07	7.6466e-06	0.567417	0.167762	2.53066	8.50925	29.6836	8.87877
Susceptible	8 hpi vs 2 hpi	up-regulated	Dpg5717	3.36833	3.0679	4.66302e-07	1.06697e-05	0.951384	1.31266	1.14238	8.96869	22.2472	7.47016
Susceptible	8 hpi vs 2 hpi	up-regulated	Dpg5727	3.59455	4.84012	7.48504e-22	1.53114e-19	3.16335	4.44254	4.70281	48.0889	60.0758	44.6202
Susceptible	8 hpi vs 2 hpi	up-regulated	Dpg5731	2.24318	4.53038	3.71377e-10	1.61636e-08	9.0895	8.16592	5.26188	29.0956	40.2042	38.6687
Susceptible	8 hpi vs 2 hpi	up-regulated	Dpg5735	2.04684	5.2837	5.68059e-07	1.26582e-05	15.9927	16.1997	11.495	40.5701	45.3905	95.1084
Susceptible	8 hpi vs 2 hpi	up-regulated	Dpg5736	4.86021	8.24583	1.22183e-14	1.21329e-12	25.2786	24.2586	10.4287	274.46	408.142	1070.74
Susceptible	8 hpi vs 2 hpi	up-regulated	Dpg5743	6.53266	4.98431	3.74547e-11	2.00569e-09	0.628741	0.650624	0.377483	127.71	49.9517	6.84981
Susceptible	8 hpi vs 2 hpi	up-regulated	Dpg5756	1.49354	6.98533	0.0019078	0.0154742	98.5098	75.9517	22.288	164.687	139.66	250.336
Susceptible	8 hpi vs 2 hpi	up-regulated	Dpg5761	1.88164	6.21238	0.000179861	0.0022572	32.9862	18.1646	42.4508	168.74	139.296	37.5109
Susceptible	8 hpi vs 2 hpi	up-regulated	Dpg5771	1.11255	3.28695	0.00563612	0.0361645	5.10852	5.04234	5.23758	12.884	10.9166	10.0433
Susceptible	8 hpi vs 2 hpi	up-regulated	Dpg5784	1.08135	4.37636	0.00231591	0.0180934	14.576	12.8325	9.45665	35.0901	23.8885	20.0826
Susceptible	8 hpi vs 2 hpi	up-regulated	Dpg5788	2.57197	3.70227	0.00265712	0.0201434	3.13957	1.3783	5.59767	49.115	12.2137	0.224105
Susceptible	8 hpi vs 2 hpi	up-regulated	Dpg5799	2.25816	3.61463	8.38971e-06	0.000147948	4.2178	3.36698	3.47284	29.1133	16.3584	9.22565
Susceptible	8 hpi vs 2 hpi	up-regulated	Dpg5807	2.66311	2.92521	1.71632e-06	3.47614e-05	1.46813	1.59044	1.73532	7.35617	10.3797	13.8061
Susceptible	8 hpi vs 2 hpi	up-regulated	Dpg5826	5.16505	5.07927	3.78648e-13	2.97908e-11	1.58648	1.8407	1.61635	87.3841	91.3632	14.5519
Susceptible	8 hpi vs 2 hpi	up-regulated	Dpg5838	1.02159	4.97232	0.0016313	0.0135982	20.5002	17.8127	20.8667	35.151	49.0232	36.1929
Susceptible	8 hpi vs 2 hpi	up-regulated	Dpg5848	1.3104	5.76813	0.00016407	0.00207944	30.2993	31.532	29.5605	93.0833	79.3462	55.3539
Susceptible	8 hpi vs 2 hpi	up-regulated	Dpg5853	1.20836	4.87656	0.000223606	0.00269381	21.2025	16.2391	13.0083	37.6557	44.2312	35.2888
Susceptible	8 hpi vs 2 hpi	up-regulated	Dpg5860	4.8925	3.38369	3.48095e-13	2.8034e-11	0.324724	0.616048	0.519887	24.2818	15.946	13.3859
Susceptible	8 hpi vs 2 hpi	up-regulated	Dpg5870	2.51997	6.60171	1.3892e-08	4.41266e-07	34.1221	31.4662	19.6834	198.836	199.594	93.2675
Susceptible	8 hpi vs 2 hpi	up-regulated	Dpg5873	1.44368	7.34127	0.00207752	0.0166007	112.534	54.0991	92.9922	245.414	331.941	129.201
Susceptible	8 hpi vs 2 hpi	up-regulated	Dpg5874	2.60603	3.92002	4.41899e-10	1.90706e-08	5.20181	1.74943	4.68459	29.1731	21.8951	20.371
Susceptible	8 hpi vs 2 hpi	up-regulated	Dpg5875	3.32097	6.20028	4.22216e-16	4.79825e-14	17.0721	11.9507	10.2497	103.976	105.674	184.809
Susceptible	8 hpi vs 2 hpi	up-regulated	Dpg5888	1.83215	6.33861	1.27103e-06	2.6585e-05	44.9957	32.97	26.7022	143.622	126.444	103.693
Susceptible	8 hpi vs 2 hpi	up-regulated	Dpg5914	2.26916	5.89433	2.23634e-10	1.01659e-08	19.1614	21.9371	18.6545	78.591	92.851	117.827
Susceptible	8 hpi vs 2 hpi	up-regulated	Dpg5922	1.32766	5.18669	0.0058172	0.0371169	12.4939	15.208	32.2843	48.9299	80.641	21.5136
Susceptible	8 hpi vs 2 hpi	up-regulated	Dpg5947	1.04441	4.50161	0.00112564	0.0101795	15.3179	12.7537	13.3191	28.1883	26.4323	30.7599
Susceptible	8 hpi vs 2 hpi	up-regulated	Dpg5951	2.07906	2.22735	0.00270219	0.0204121	1.50323	1.43888	0.361002	5.29608	3.87545	5.93109
Susceptible	8 hpi vs 2 hpi	up-regulated	Dpg5974	1.23467	4.03507	0.00467888	0.0313807	9.96401	8.1209	8.47035	30.1784	24.4958	8.9314
Susceptible	8 hpi vs 2 hpi	up-regulated	Dpg5980	1.23078	3.20705	0.00316486	0.0231712	5.00574	5.46775	3.00534	12.6971	9.51068	10.3174
Susceptible	8 hpi vs 2 hpi	up-regulated	Dpg5998	7.35192	7.87967	1.30856e-146	6.69199e-143	3.4431	3.67428	1.03358	548.891	478.138	373.525
Susceptible	8 hpi vs 2 hpi	up-regulated	Dpg5999	1.10047	6.47896	0.00256648	0.0195816	64.224	55.1627	48.0069	139.042	115.62	104.905
Susceptible	8 hpi vs 2 hpi	up-regulated	Dpg6023	1.22658	3.99855	0.00393188	0.0273946	11.7008	9.7408	4.32304	15.262	14.9172	30.1681
Susceptible	8 hpi vs 2 hpi	up-regulated	Dpg6049	2.86916	3.23083	7.33427e-05	0.00103612	2.78573	1.53743	1.26366	15.2225	26.1869	1.74986
Susceptible	8 hpi vs 2 hpi	up-regulated	Dpg6056	1.67203	4.70202	0.000342824	0.00381546	8.15597	9.71443	17.4681	35.3289	61.2327	16.8595
Susceptible	8 hpi vs 2 hpi	up-regulated	Dpg6065	1.71088	3.19189	0.00288995	0.0215514	2.10299	2.274	6.29878	11.6548	19.643	4.39714
Susceptible	8 hpi vs 2 hpi	up-regulated	Dpg6067	1.18329	5.06701	0.00025544	0.00299959	19.1682	21.2162	18.2091	41.7823	53.3619	38.7935
Susceptible	8 hpi vs 2 hpi	up-regulated	Dpg6068	1.02946	5.38616	0.00162655	0.0135696	27.6737	30.7277	20.9254	47.4741	55.0518	59.9179
Susceptible	8 hpi vs 2 hpi	up-regulated	Dpg6103	1.82119	2.95085	0.000259153	0.00303275	2.96707	2.45627	2.63094	6.23594	12.6809	10.1074
Susceptible	8 hpi vs 2 hpi	up-regulated	Dpg6108	1.65092	2.75106	0.00550767	0.0355714	3.7659	1.67013	1.93797	6.65323	13.8131	3.54833
Susceptible	8 hpi vs 2 hpi	up-regulated	Dpg6113	2.32311	2.17684	0.00167256	0.0138865	0.87749	0.938299	0.913167	2.43957	5.29397	6.85551
Susceptible	8 hpi vs 2 hpi	up-regulated	Dpg6114	2.21929	5.75804	0.00394989	0.027464	28.111	25.96	1.23794	25.7469	29.0745	203.955
Susceptible	8 hpi vs 2 hpi	up-regulated	Dpg6132	1.5918	4.37992	1.43748e-05	0.000241818	9.60303	11.8579	7.21894	21.9324	26.9186	38.2079
Susceptible	8 hpi vs 2 hpi	up-regulated	Dpg6133	1.20445	3.64454	0.00663948	0.0411817	8.59845	7.58329	3.51977	11.428	10.8302	23.1696
Susceptible	8 hpi vs 2 hpi	up-regulated	Dpg6173	3.35919	1.89054	0.00172747	0.0142719	0.33978	0.421927	0.0815988	3.71343	8.43805	0.0800375
Susceptible	8 hpi vs 2 hpi	up-regulated	Dpg6195	5.35415	5.25215	9.12497e-30	3.11101e-27	2.06694	1.55555	1.39888	96.14	83.9154	38.5964
Susceptible	8 hpi vs 2 hpi	up-regulated	Dpg6212	1.42532	5.8057	0.00403567	0.0279464	17.9894	19.9645	51.1326	84.4805	128.028	27.2266
Susceptible	8 hpi vs 2 hpi	up-regulated	Dpg6270	5.02364	7.90808	5.80502e-21	1.07952e-18	18.3219	17.4855	6.54697	444.088	355.72	592.879
Susceptible	8 hpi vs 2 hpi	up-regulated	Dpg6271	1.85178	4.6168	1.17947e-07	3.14977e-06	10.22	10.259	9.49478	34.3815	29.2389	45.0033
Susceptible	8 hpi vs 2 hpi	up-regulated	Dpg6274	1.36837	4.49977	0.00075103	0.00738609	15.2132	15.5921	4.25365	29.6576	22.315	39.4079
Susceptible	8 hpi vs 2 hpi	up-regulated	Dpg6289	2.80709	5.03419	7.43477e-11	3.70941e-09	7.39695	7.36736	8.71541	36.9634	87.4691	41.7632
Susceptible	8 hpi vs 2 hpi	up-regulated	Dpg6292	2.05665	5.5564	8.91707e-08	2.40246e-06	20.2029	18.8102	13.923	56.648	57.5436	106.629
Susceptible	8 hpi vs 2 hpi	up-regulated	Dpg6296	2.14333	2.97258	0.000145423	0.00187329	2.45102	2.64201	1.67592	6.70655	17.3377	7.37731
Susceptible	8 hpi vs 2 hpi	up-regulated	Dpg6299	1.7168	3.41153	7.0299e-05	0.00100003	4.82035	3.26808	4.59054	18.7037	13.2931	10.5716
Susceptible	8 hpi vs 2 hpi	up-regulated	Dpg6303	1.2238	4.98142	0.00133034	0.0115802	16.2765	17.6528	20.2019	52.8882	51.8764	22.7646
Susceptible	8 hpi vs 2 hpi	up-regulated	Dpg6324	3.78037	4.21909	3.59395e-06	6.7696e-05	2.22091	2.0584	2.38851	6.22079	9.75454	78.9275
Susceptible	8 hpi vs 2 hpi	up-regulated	Dpg6326	2.17001	2.09541	0.00388359	0.0271321	1.06616	0.952825	0.669197	6.82953	2.60078	3.99544
Susceptible	8 hpi vs 2 hpi	up-regulated	Dpg6328	1.3458	6.28246	0.000719155	0.00712743	54.9019	38.9034	35.7329	137.851	123.335	68.9659
Susceptible	8 hpi vs 2 hpi	up-regulated	Dpg6333	1.30753	7.32984	0.00579121	0.0369741	125.092	56.9197	93.7455	329.789	267.233	86.0742
Susceptible	8 hpi vs 2 hpi	up-regulated	Dpg6337	3.04701	3.96269	1.4908e-09	5.79767e-08	2.77307	2.97587	3.26812	32.7141	32.4228	12.399
Susceptible	8 hpi vs 2 hpi	up-regulated	Dpg6338	1.73386	3.05033	0.000406467	0.00439254	2.65528	3.09996	3.39273	13.9516	11.9645	5.89383
Susceptible	8 hpi vs 2 hpi	up-regulated	Dpg6339	2.97859	4.7753	3.44227e-11	1.87274e-09	5.812	5.24976	6.44652	53.6879	63.7501	23.0883
Susceptible	8 hpi vs 2 hpi	up-regulated	Dpg6342	1.40643	3.57878	0.00688194	0.0422754	3.74793	4.32456	9.08037	16.3595	24.2915	5.54711
Susceptible	8 hpi vs 2 hpi	up-regulated	Dpg6348	6.58624	7.8856	2.69608e-12	1.71276e-10	4.91782	5.5016	3.75054	109.519	115.946	1169.3
Susceptible	8 hpi vs 2 hpi	up-regulated	Dpg6353	3.12602	1.76006	0.00269206	0.0203506	0.397281	0.287776	0.143112	3.19926	4.51496	2.19918
Susceptible	8 hpi vs 2 hpi	up-regulated	Dpg6358	2.95239	2.35551	0.000177982	0.00223636	0.506339	1.04792	0.607991	11.1403	6.5003	2.14689
Susceptible	8 hpi vs 2 hpi	up-regulated	Dpg6365	3.92332	3.39304	4.95786e-07	1.12188e-05	1.42976	1.47953	0.183943	37.3756	6.23299	9.14145
Susceptible	8 hpi vs 2 hpi	up-regulated	Dpg6366	3.65464	2.34964	0.000132397	0.00172504	0.564884	0.584545	0.145348	15.666	1.35867	3.61169
Susceptible	8 hpi vs 2 hpi	up-regulated	Dpg6386	1.45037	6.249	0.000233506	0.00278682	47.2609	42.0089	30.5571	115.811	70.8785	141.18
Susceptible	8 hpi vs 2 hpi	up-regulated	Dpg6398	2.51821	2.39632	0.000331501	0.00371775	0.645582	0.816508	1.63651	6.4985	9.96357	3.04142
Susceptible	8 hpi vs 2 hpi	up-regulated	Dpg6400	1.06712	7.07664	0.00595157	0.0378091	96.0963	87.4528	75.2598	193.66	201.456	147.823
Susceptible	8 hpi vs 2 hpi	up-regulated	Dpg6402	4.97175	5.00634	1.11317e-09	4.51482e-08	2.36807	1.55198	1.46913	15.551	22.8422	139.361
Susceptible	8 hpi vs 2 hpi	up-regulated	Dpg6422	3.86627	9.55411	2.39469e-13	2.00761e-11	121.528	126.161	40.8727	1207.24	1329.97	1678.5
Susceptible	8 hpi vs 2 hpi	up-regulated	Dpg6423	4.69726	9.23779	1.01924e-17	1.51084e-15	54.7528	60.499	18.4547	1095.26	995.451	1392.13
Susceptible	8 hpi vs 2 hpi	up-regulated	Dpg6437	5.07711	2.02782	0.000111098	0.00148731	0.0635743	0.065787	0	3.62636	10.5699	1.17307
Susceptible	8 hpi vs 2 hpi	up-regulated	Dpg6444	1.66674	8.10132	0.00192327	0.015575	177.423	173.358	41.4607	328.494	227.225	690.48
Susceptible	8 hpi vs 2 hpi	up-regulated	Dpg6447	1.53206	3.98435	0.00303287	0.0223811	5.01006	5.43329	11.743	21.9595	35.1748	7.74181
Susceptible	8 hpi vs 2 hpi	up-regulated	Dpg6450	1.49715	3.26885	0.00429707	0.0293394	4.56534	3.06437	5.0374	11.6219	19.9951	4.94102
Susceptible	8 hpi vs 2 hpi	up-regulated	Dpg6457	1.46637	4.66837	0.000192631	0.00239127	10.8458	12.8358	14.4452	21.7364	53.3254	30.8704
Susceptible	8 hpi vs 2 hpi	up-regulated	Dpg6468	1.82122	4.77568	0.000613738	0.00622132	15.1689	15.1737	3.79463	67.7571	13.5677	40.8678
Susceptible	8 hpi vs 2 hpi	up-regulated	Dpg6469	2.05424	5.06822	7.64873e-05	0.00107019	16.4507	15.8794	4.91882	88.3609	20.9372	47.3281
Susceptible	8 hpi vs 2 hpi	up-regulated	Dpg6482	1.18602	4.07928	0.0011485	0.0103588	10.2281	8.20929	9.66191	28.1126	21.168	15.4502
Susceptible	8 hpi vs 2 hpi	up-regulated	Dpg6490	1.92869	4.66397	3.4349e-07	8.13244e-06	13.2805	8.78011	7.75188	51.7228	35.7136	27.3728
Susceptible	8 hpi vs 2 hpi	up-regulated	Dpg6491	2.53245	4.24278	9.63457e-09	3.13829e-07	7.19988	4.67636	3.49492	36.1273	37.8815	17.05
Susceptible	8 hpi vs 2 hpi	up-regulated	Dpg6494	2.18629	3.08476	3.7845e-05	0.000574465	2.75074	1.91702	2.76371	9.76794	7.0887	17.1907
Susceptible	8 hpi vs 2 hpi	up-regulated	Dpg6499	1.32648	4.78917	8.66069e-05	0.00119221	12.4421	18.2196	13.8124	47.712	33.5962	31.7045
Susceptible	8 hpi vs 2 hpi	up-regulated	Dpg6504	2.86871	3.17463	1.54404e-05	0.000257625	1.5713	1.26906	2.48498	13.5573	23.3902	4.0624
Susceptible	8 hpi vs 2 hpi	up-regulated	Dpg6505	5.90771	2.35348	1.73301e-06	3.503e-05	0.045078	0	0	2.46327	10.5305	8.38856
Susceptible	8 hpi vs 2 hpi	up-regulated	Dpg6506	3.54226	3.58146	0.000132756	0.00172752	0.767947	0.978063	3.19195	48.2503	11.8106	0.626175
Susceptible	8 hpi vs 2 hpi	up-regulated	Dpg6511	1.30681	4.20519	0.000664732	0.00665904	9.55914	10.0794	9.46546	25.6031	32.8941	14.6735
Susceptible	8 hpi vs 2 hpi	up-regulated	Dpg6569	1.88389	3.85271	4.16834e-05	0.000619677	5.07091	6.11168	5.22932	13.0399	33.3972	15.3878
Susceptible	8 hpi vs 2 hpi	up-regulated	Dpg6570	1.63918	5.84367	6.82581e-05	0.000975061	37.0617	20.5868	24.2243	113.026	94.7021	48.098
Susceptible	8 hpi vs 2 hpi	up-regulated	Dpg6578	1.76233	5.31254	4.84884e-07	1.10276e-05	22.3511	17.4416	12.4659	69.5515	63.2332	45.8885
Susceptible	8 hpi vs 2 hpi	up-regulated	Dpg6590	1.08191	5.72079	0.00207456	0.01659	40.2353	34.7088	23.5934	85.5956	62.0281	61.814
Susceptible	8 hpi vs 2 hpi	up-regulated	Dpg6600	5.26481	6.21983	3.22253e-17	4.51508e-15	2.9506	4.82099	2.98354	81.9124	83.4064	262.979
Susceptible	8 hpi vs 2 hpi	up-regulated	Dpg6601	2.37444	3.99261	1.51547e-08	4.75467e-07	3.85233	2.63716	7.61464	24.2895	30.9331	18.428
Susceptible	8 hpi vs 2 hpi	up-regulated	Dpg6602	1.62325	5.12146	5.55625e-05	0.000808383	16.5413	16.2873	16.1208	38.8098	31.7264	80.087
Susceptible	8 hpi vs 2 hpi	up-regulated	Dpg6605	1.82886	2.95344	0.00241935	0.018789	3.21642	2.39643	2.39453	4.44026	6.22763	17.8048
Susceptible	8 hpi vs 2 hpi	up-regulated	Dpg6607	1.25958	7.28863	0.00176052	0.014498	95.9434	66.4968	111.627	249.371	191.154	215.59
Susceptible	8 hpi vs 2 hpi	up-regulated	Dpg6636	1.89405	2.88947	0.000243598	0.00288705	2.64078	3.0406	1.56314	7.11359	7.59289	12.8791
Susceptible	8 hpi vs 2 hpi	up-regulated	Dpg6660	1.04488	5.07365	0.00122696	0.0109115	19.768	23.5358	19.4858	49.6454	46.2183	34.7945
Susceptible	8 hpi vs 2 hpi	up-regulated	Dpg6668	4.46673	8.2949	1.59724e-12	1.10779e-10	38.4958	36.5642	5.71661	438.956	481.561	876.13
Susceptible	8 hpi vs 2 hpi	up-regulated	Dpg6677	1.76994	7.3684	0.000291102	0.00332008	121.343	66.6681	35.0067	266.472	312.828	182.275
Susceptible	8 hpi vs 2 hpi	up-regulated	Dpg6687	1.73383	5.12843	0.0024974	0.0192345	6.64304	5.98574	34.2943	54.8474	82.2674	19.161
Susceptible	8 hpi vs 2 hpi	up-regulated	Dpg6723	1.14556	5.8002	0.00228328	0.0178953	33.0082	37.5254	30.6037	57.0323	56.6983	109.911
Susceptible	8 hpi vs 2 hpi	up-regulated	Dpg6746	1.88259	3.29184	1.74491e-05	0.000286467	2.86276	4.0204	3.5357	10.4094	12.8244	15.8471
Susceptible	8 hpi vs 2 hpi	up-regulated	Dpg6781	1.90851	6.07716	5.76753e-08	1.61617e-06	28.2238	28.0017	27.208	123.38	99.1254	91.9281
Susceptible	8 hpi vs 2 hpi	up-regulated	Dpg6782	3.05622	6.11439	4.04983e-16	4.65412e-14	16.9568	14.4953	12.1641	111.044	102.233	151.603
Susceptible	8 hpi vs 2 hpi	up-regulated	Dpg6783	2.09434	4.18991	1.94347e-07	4.94485e-06	6.21672	5.7403	7.12025	29.1573	17.5117	35.1453
Susceptible	8 hpi vs 2 hpi	up-regulated	Dpg6786	1.77206	4.95421	0.000389137	0.00423865	10.9238	7.93972	21.6077	60.8241	61.1352	16.829
Susceptible	8 hpi vs 2 hpi	up-regulated	Dpg6792	1.43966	5.43556	0.000807092	0.00781717	25.0975	27.3184	14.8687	49.8219	34.0665	98.9322
Susceptible	8 hpi vs 2 hpi	up-regulated	Dpg6826	3.75718	1.92989	0.000855663	0.0081827	0.14461	0.299287	0.173642	0.415904	1.52171	10.0489
Susceptible	8 hpi vs 2 hpi	up-regulated	Dpg6832	2.17379	8.23487	5.07733e-07	1.14638e-05	132.969	121.192	72.1402	447.366	420.563	605.765
Susceptible	8 hpi vs 2 hpi	up-regulated	Dpg6860	1.4095	8.91499	0.00295364	0.021923	325.008	170.994	294.227	983.309	796.207	320.21
Susceptible	8 hpi vs 2 hpi	up-regulated	Dpg6871	1.53099	8.8746	0.00324848	0.0235976	393.601	161.598	167.114	994.222	866.115	227.787
Susceptible	8 hpi vs 2 hpi	up-regulated	Dpg6878	1.03405	4.44771	0.00133674	0.011609	13.5972	13.8222	12.3893	25.879	30.4678	25.7175
Susceptible	8 hpi vs 2 hpi	up-regulated	Dpg6881	2.60166	3.71302	3.24306e-06	6.19999e-05	3.87677	3.6319	2.12095	12.7331	10.959	35.9066
Susceptible	8 hpi vs 2 hpi	up-regulated	Dpg6886	1.95339	4.12496	0.000518096	0.00537432	6.44459	6.99421	5.94536	10.6236	13.5631	51.0959
Susceptible	8 hpi vs 2 hpi	up-regulated	Dpg6894	1.87974	4.00047	6.36157e-07	1.39927e-05	5.58868	5.86621	7.06384	28.878	21.7226	18.7389
Susceptible	8 hpi vs 2 hpi	up-regulated	Dpg6901	1.32158	7.85116	0.00508468	0.0333799	176.477	109.864	107.408	486.689	326.809	171.448
Susceptible	8 hpi vs 2 hpi	up-regulated	Dpg6905	2.03321	4.31183	0.000151184	0.00193773	3.99743	4.4093	13.4504	30.7001	47.3338	12.0807
Susceptible	8 hpi vs 2 hpi	up-regulated	Dpg6906	1.77542	3.31409	0.00167268	0.0138865	2.48877	2.71093	6.21274	12.3848	22.6051	4.9368
Susceptible	8 hpi vs 2 hpi	up-regulated	Dpg6920	1.29012	4.17891	0.00256231	0.0195723	7.13908	8.04262	13.7664	26.8032	32.6398	12.0947
Susceptible	8 hpi vs 2 hpi	up-regulated	Dpg6946	1.64625	4.6291	0.000777885	0.00757734	15.639	11.1392	7.0725	52.2801	43.1721	11.9607
Susceptible	8 hpi vs 2 hpi	up-regulated	Dpg6964	1.26459	3.05845	0.00529388	0.0345538	3.31503	4.0453	4.46873	7.82519	7.89814	12.6708
Susceptible	8 hpi vs 2 hpi	up-regulated	Dpg6965	1.54726	3.85291	0.00212881	0.016918	4.26033	5.42981	10.1445	22.0136	29.5832	7.2573
Susceptible	8 hpi vs 2 hpi	up-regulated	Dpg6969	2.15757	7.36857	4.93179e-05	0.000725789	86.3375	77.6453	15.7963	251.813	197.597	354.412
Susceptible	8 hpi vs 2 hpi	up-regulated	Dpg6976	3.77159	4.83157	4.29203e-09	1.50339e-07	6.02543	2.07838	2.97915	101.258	37.7941	15.724
Susceptible	8 hpi vs 2 hpi	up-regulated	Dpg6980	1.73597	8.17453	8.13158e-05	0.00112696	165.438	122.788	110.292	555.289	501.445	271.852
Susceptible	8 hpi vs 2 hpi	up-regulated	Dpg6993	2.43267	3.8149	1.63346e-05	0.000269904	4.16628	3.26824	4.35719	26.8637	32.3858	6.1733
Susceptible	8 hpi vs 2 hpi	up-regulated	Dpg7018	1.22443	3.22173	0.00570624	0.0365228	4.64121	4.54997	4.69303	10.1868	7.19727	14.9605
Susceptible	8 hpi vs 2 hpi	up-regulated	Dpg7019	1.39244	5.15508	2.43196e-05	0.000387447	17.8105	22.5566	15.9598	45.1073	43.6372	59.7998
Susceptible	8 hpi vs 2 hpi	up-regulated	Dpg7021	3.39836	7.27615	2.60611e-11	1.45657e-09	37.6028	28.4602	13.558	210.708	220.626	411.647
Susceptible	8 hpi vs 2 hpi	up-regulated	Dpg7046	1.90882	4.05114	1.8333e-06	3.66947e-05	8.02666	6.58405	4.30971	24.2579	16.1373	31.2432
Susceptible	8 hpi vs 2 hpi	up-regulated	Dpg7055	1.17994	5.01054	0.000194031	0.00240552	19.1368	18.905	18.3482	46.2347	43.7238	38.4923
Susceptible	8 hpi vs 2 hpi	up-regulated	Dpg7056	1.88049	3.18982	4.91992e-05	0.000725086	4.47048	2.71531	2.45059	8.24541	14.5217	13.1632
Susceptible	8 hpi vs 2 hpi	up-regulated	Dpg7057	2.209	5.7753	5.86715e-06	0.000107543	16.5149	18.519	21.9937	59.7603	161.903	43.4287
Susceptible	8 hpi vs 2 hpi	up-regulated	Dpg7062	2.25181	2.47428	0.000608372	0.00617305	1.54707	1.39027	0.977715	9.83557	8.05409	2.63727
Susceptible	8 hpi vs 2 hpi	up-regulated	Dpg7072	1.74936	3.72188	9.83277e-06	0.000169595	6.144	4.95243	4.89242	21.6694	13.611	19.1191
Susceptible	8 hpi vs 2 hpi	up-regulated	Dpg7077	3.46994	9.87662	3.42634e-10	1.49763e-08	228.119	184.174	53.768	1615.78	2197.08	1356.24
Susceptible	8 hpi vs 2 hpi	up-regulated	Dpg7085	2.09477	10.4059	0.00141234	0.0120598	770.658	664.285	107.217	1177.35	1087.99	4323.24
Susceptible	8 hpi vs 2 hpi	up-regulated	Dpg7095	1.36004	8.22054	0.0054258	0.035235	214.505	100.45	184.919	588.301	548.34	147.023
Susceptible	8 hpi vs 2 hpi	up-regulated	Dpg7098	1.33905	3.75909	0.000445329	0.00473474	5.28476	5.40656	9.73492	18.2217	19.2109	14.5705
Susceptible	8 hpi vs 2 hpi	up-regulated	Dpg7128	1.00078	5.5728	0.00372559	0.0263888	39.4392	28.9681	23.7131	67.9907	68.6832	48.3523
Susceptible	8 hpi vs 2 hpi	up-regulated	Dpg7141	1.47811	7.64561	0.00197474	0.0158912	76.1374	78.4881	160.879	309.849	435.817	133.786
Susceptible	8 hpi vs 2 hpi	up-regulated	Dpg7150	2.15032	6.75756	0.000593018	0.00605328	54.0415	30.0408	34.1583	297.104	204.721	24.3804
Susceptible	8 hpi vs 2 hpi	up-regulated	Dpg7157	1.49987	5.48147	4.28905e-06	8.04925e-05	23.4642	25.4877	18.6245	70.2677	64.3535	57.7988
Susceptible	8 hpi vs 2 hpi	up-regulated	Dpg7158	1.07862	4.57168	0.00140966	0.0120552	12.8551	12.8181	17.2518	27.7028	37.8912	25.4038
Susceptible	8 hpi vs 2 hpi	up-regulated	Dpg7159	2.02919	13.9966	2.98654e-05	0.000466356	10371.7	5766.81	3158.88	25169.5	28510.6	25088
Susceptible	8 hpi vs 2 hpi	up-regulated	Dpg7178	1.85476	4.03659	2.12679e-05	0.00034419	7.3912	5.11282	6.89745	34.6587	23.8401	12.8686
Susceptible	8 hpi vs 2 hpi	up-regulated	Dpg7228	1.85482	9.13062	0.000255375	0.00299959	374.771	207.172	144.975	1071.15	1186.86	372.44
Susceptible	8 hpi vs 2 hpi	up-regulated	Dpg7245	1.56905	6.87097	0.000986187	0.00914113	45.3646	48.1126	81.7078	179.334	255.142	85.9787
Susceptible	8 hpi vs 2 hpi	up-regulated	Dpg7252	1.01802	5.56965	0.00425534	0.0291713	33.5749	35.8577	21.5486	53.4426	50.2658	80.7789
Susceptible	8 hpi vs 2 hpi	up-regulated	Dpg7271	1.49548	6.18983	0.00232239	0.0181185	22.0059	25.4286	65.3675	111.435	159.559	47.455
Susceptible	8 hpi vs 2 hpi	up-regulated	Dpg7293	4.22689	6.73426	8.46806e-22	1.69826e-19	14.7943	8.11215	9.02514	240.818	239.315	122.092
Susceptible	8 hpi vs 2 hpi	up-regulated	Dpg7294	4.13409	2.28112	5.96236e-06	0.000109093	0.276678	0.334026	0.166112	7.42686	6.11401	5.75698
Susceptible	8 hpi vs 2 hpi	up-regulated	Dpg7305	3.21096	1.98314	0.000771728	0.00754611	0.582384	0.347685	0.188274	4.09076	8.10824	1.21355
Susceptible	8 hpi vs 2 hpi	up-regulated	Dpg7313	3.31692	4.77068	4.09648e-12	2.50891e-10	2.31828	3.24185	8.57678	25.4534	49.7786	66.342
Susceptible	8 hpi vs 2 hpi	up-regulated	Dpg7314	1.18716	4.99276	0.000406211	0.00439254	21.5213	17.8666	16.1573	33.4542	40.6869	52.1747
Susceptible	8 hpi vs 2 hpi	up-regulated	Dpg7315	2.89126	5.78773	2.0031e-13	1.6932e-11	17.9125	15.3147	4.91811	100.207	97.9226	88.5045
Susceptible	8 hpi vs 2 hpi	up-regulated	Dpg7316	2.01439	4.38889	8.5837e-09	2.83207e-07	8.91471	9.48046	4.54526	30.8851	31.6926	31.8865
Susceptible	8 hpi vs 2 hpi	up-regulated	Dpg7318	1.59679	3.42506	0.000588038	0.00601445	3.12628	3.23509	7.36343	15.216	18.8105	8.16666
Susceptible	8 hpi vs 2 hpi	up-regulated	Dpg7324	1.20747	5.43056	0.00511092	0.0334878	25.6416	26.2569	23.3935	34.4661	37.7609	101.246
Susceptible	8 hpi vs 2 hpi	up-regulated	Dpg7342	2.24441	3.87694	1.35375e-08	4.32314e-07	5.60365	6.35985	1.51937	20.1454	23.7767	22.248
Susceptible	8 hpi vs 2 hpi	up-regulated	Dpg7345	4.07298	2.30743	9.33259e-05	0.00127102	0.513531	0.106281	0.246651	1.1077	3.45843	14.2135
Susceptible	8 hpi vs 2 hpi	up-regulated	Dpg7353	2.36201	7.22041	6.73412e-07	1.46858e-05	41.9197	33.9198	68.8383	374.963	196.21	173.219
Susceptible	8 hpi vs 2 hpi	up-regulated	Dpg7373	2.85754	5.24468	1.56175e-12	1.09408e-10	9.31604	7.61364	9.66091	88.9429	66.895	38.9952
Susceptible	8 hpi vs 2 hpi	up-regulated	Dpg7382	1.20372	3.17407	0.00388359	0.0271321	4.37211	4.29617	4.76457	10.1968	10.5159	10.5584
Susceptible	8 hpi vs 2 hpi	up-regulated	Dpg7394	3.13072	5.12924	2.18432e-12	1.42104e-10	10.5337	8.34344	1.48345	46.1908	49.2639	86.1554
Susceptible	8 hpi vs 2 hpi	up-regulated	Dpg7398	1.13231	3.45039	0.00664537	0.0411933	6.29365	4.99605	6.21136	16.8197	14.576	7.80181
Susceptible	8 hpi vs 2 hpi	up-regulated	Dpg7405	1.89756	6.37072	8.24135e-05	0.00114063	47.9022	24.9973	30.6834	154.546	178.974	53.3217
Susceptible	8 hpi vs 2 hpi	up-regulated	Dpg7418	3.00423	3.49355	7.5382e-06	0.000134322	1.60104	1.60332	3.22478	21.5379	28.369	4.01468
Susceptible	8 hpi vs 2 hpi	up-regulated	Dpg7437	1.33157	3.43891	0.00165101	0.0137401	4.04058	3.85112	8.04372	13.1499	10.0701	16.531
Susceptible	8 hpi vs 2 hpi	up-regulated	Dpg7445	1.11053	3.54968	0.00494593	0.0326368	9.20868	5.64693	4.36836	14.3866	11.2453	15.934
Susceptible	8 hpi vs 2 hpi	up-regulated	Dpg7455	1.02558	5.70129	0.00675562	0.0416997	29.9616	30.7989	39.1967	79.6007	85.4916	39.1876
Susceptible	8 hpi vs 2 hpi	up-regulated	Dpg7467	1.17138	5.49644	0.0043379	0.0295353	33.5436	32.0114	14.6939	40.5542	50.5929	89.769
Susceptible	8 hpi vs 2 hpi	up-regulated	Dpg7485	1.62485	3.06526	0.00118703	0.0106127	4.29084	3.5427	2.02802	7.87697	7.01292	15.6987
Susceptible	8 hpi vs 2 hpi	up-regulated	Dpg7488	2.00568	3.97361	0.000505631	0.00527176	6.4113	7.14124	3.10075	9.73175	11.1505	46.6177
Susceptible	8 hpi vs 2 hpi	up-regulated	Dpg7490	1.49135	8.56469	0.000273152	0.00316398	233.512	209.151	151.175	622.944	567.304	480.331
Susceptible	8 hpi vs 2 hpi	up-regulated	Dpg7511	1.46954	6.21258	2.52244e-05	0.000400614	32.9516	40.7233	42.054	106.955	116.11	98.2443
Susceptible	8 hpi vs 2 hpi	up-regulated	Dpg7515	1.35512	6.54237	0.00600495	0.0380537	32.9144	35.2901	86.9687	147.123	202.549	47.7455
Susceptible	8 hpi vs 2 hpi	up-regulated	Dpg7538	1.26254	4.93198	0.000682901	0.00680771	12.3224	14.6379	24.3913	41.7615	53.0639	28.8587
Susceptible	8 hpi vs 2 hpi	up-regulated	Dpg7551	4.27172	3.51878	2.19519e-12	1.42104e-10	1.02706	0.495978	1.23325	24.8125	11.5281	21.6932
Susceptible	8 hpi vs 2 hpi	up-regulated	Dpg7562	1.52291	4.76318	0.000150666	0.00193352	10.9946	13.8117	14.9314	42.0806	53.7044	19.7349
Susceptible	8 hpi vs 2 hpi	up-regulated	Dpg7566	3.61301	4.32618	1.77546e-07	4.60899e-06	3.05575	2.80582	2.27389	13.7397	12.8621	75.9342
Susceptible	8 hpi vs 2 hpi	up-regulated	Dpg7574	1.26794	6.78107	0.00738713	0.0448135	40.1878	40.6918	110.603	159.043	224.443	77.8854
Susceptible	8 hpi vs 2 hpi	up-regulated	Dpg7579	1.68971	5.05182	0.000301319	0.00341906	10.4773	10.3654	24.4703	66.3923	59.1237	21.29
Susceptible	8 hpi vs 2 hpi	up-regulated	Dpg7582	2.15755	7.61702	5.01922e-05	0.000736536	56.908	76.4151	81.0897	444.644	424.432	89.2945
Susceptible	8 hpi vs 2 hpi	up-regulated	Dpg7587	1.43852	8.25526	0.00725926	0.0442741	178.78	89.5448	224.054	521.39	706.367	107.274
Susceptible	8 hpi vs 2 hpi	up-regulated	Dpg7588	1.14507	4.43154	0.00442189	0.0300114	13.0341	15.3335	8.85509	19.9764	19.7071	42.6607
Susceptible	8 hpi vs 2 hpi	up-regulated	Dpg7602	1.46092	3.76351	0.000436783	0.00466327	4.75886	5.00084	9.56804	11.6708	22.9809	18.4658
Susceptible	8 hpi vs 2 hpi	up-regulated	Dpg7625	2.34012	4.43547	3.94598e-11	2.0668e-09	7.11754	4.55945	8.41079	32.9799	35.665	33.2656
Susceptible	8 hpi vs 2 hpi	up-regulated	Dpg7643	2.21621	2.25273	0.00171381	0.0141705	1.05445	1.01321	1.08526	8.44805	5.07236	2.74995
Susceptible	8 hpi vs 2 hpi	up-regulated	Dpg7655	1.29577	5.09873	8.04596e-05	0.00111661	18.3402	16.4526	22.2598	39.3705	44.9848	55.3228
Susceptible	8 hpi vs 2 hpi	up-regulated	Dpg7679	5.06567	7.02888	9.77254e-18	1.4699e-15	7.24229	8.53017	6.43381	143.771	441.147	171.429
Susceptible	8 hpi vs 2 hpi	up-regulated	Dpg7693	1.48385	3.0525	0.00469667	0.0314382	4.34784	4.12937	1.9667	6.38074	6.5807	16.3796
Susceptible	8 hpi vs 2 hpi	up-regulated	Dpg7694	1.12345	5.26341	0.00107644	0.00979526	28.5309	25.1267	15.874	44.2286	43.7207	63.711
Susceptible	8 hpi vs 2 hpi	up-regulated	Dpg7705	3.732	2.04952	0.00013072	0.00170536	0.420379	0.145003	0.252387	4.03008	5.60319	4.95115
Susceptible	8 hpi vs 2 hpi	up-regulated	Dpg7706	1.77862	6.08262	2.95502e-07	7.17908e-06	27.2825	27.242	35.4302	104.906	101.883	102.247
Susceptible	8 hpi vs 2 hpi	up-regulated	Dpg7708	1.30229	6.81734	0.00794477	0.0477741	39.2077	43.3826	110.564	168.168	244.509	64.0698
Susceptible	8 hpi vs 2 hpi	up-regulated	Dpg7709	1.29547	7.00466	0.00107585	0.00979526	74.6112	70.2801	75.7451	220.682	189.274	132.383
Susceptible	8 hpi vs 2 hpi	up-regulated	Dpg7718	3.31028	6.62498	1.28867e-09	5.12859e-08	16.4071	19.2953	17.5011	93.3794	100.248	336.612
Susceptible	8 hpi vs 2 hpi	up-regulated	Dpg7719	1.55734	5.01825	1.0547e-06	2.23343e-05	14.3666	15.076	17.6558	46.5564	45.2822	47.1875
Susceptible	8 hpi vs 2 hpi	up-regulated	Dpg7726	1.54855	6.59225	0.00155747	0.0130572	50.4715	49.1806	45.3006	66.8105	78.8638	278.205
Susceptible	8 hpi vs 2 hpi	up-regulated	Dpg7732	1.28789	2.97584	0.00567987	0.0363768	4.20741	3.14445	3.46162	11.5404	9.83863	5.87309
Susceptible	8 hpi vs 2 hpi	up-regulated	Dpg7734	1.61221	6.58489	0.00110812	0.0100567	59.5033	56.3283	23.6729	101.546	86.2158	239.256
Susceptible	8 hpi vs 2 hpi	up-regulated	Dpg7746	4.34181	5.49963	1.37303e-29	4.53011e-27	3.88781	3.75353	4.57206	101.123	92.4919	60.117
Susceptible	8 hpi vs 2 hpi	up-regulated	Dpg7795	2.72195	12.4742	2.26768e-07	5.64636e-06	2065.92	694.804	1732.08	11116.5	13145.4	5380.21
Susceptible	8 hpi vs 2 hpi	up-regulated	Dpg7806	1.32689	6.44295	0.000360531	0.0039865	54.6071	53.0053	38.6199	145.55	119.978	102.374
Susceptible	8 hpi vs 2 hpi	up-regulated	Dpg7813	1.22084	5.49878	0.00121006	0.0107715	32.866	20.1934	25.8983	74.142	73.4916	37.0155
Susceptible	8 hpi vs 2 hpi	up-regulated	Dpg7858	1.31519	5.52834	0.00195079	0.0157462	30.7348	23.6831	22.5565	82.4236	82.9054	27.3132
Susceptible	8 hpi vs 2 hpi	up-regulated	Dpg7860	1.6352	4.40132	0.000670159	0.00670467	11.8071	12.4703	4.26578	51.7877	22.5031	16.2444
Susceptible	8 hpi vs 2 hpi	up-regulated	Dpg7876	2.81978	6.62465	2.26892e-07	5.64636e-06	34.8074	31.8718	5.61981	192.194	216.578	105.295
Susceptible	8 hpi vs 2 hpi	up-regulated	Dpg7877	2.54149	4.00206	0.000897745	0.00851775	4.94946	5.51143	1.87337	4.71915	5.66112	62.7927
Susceptible	8 hpi vs 2 hpi	up-regulated	Dpg7910	3.45087	7.3428	2.36722e-15	2.52208e-13	32.0488	24.4688	24.4038	280.876	407.571	199.435
Susceptible	8 hpi vs 2 hpi	up-regulated	Dpg7926	1.60798	5.99692	0.00137463	0.0118447	20.6237	20.9082	51.3719	99.6604	144.46	39.5385
Susceptible	8 hpi vs 2 hpi	up-regulated	Dpg7946	1.49417	2.59692	0.00819044	0.0489607	1.86213	1.87994	3.12672	7.46729	9.59033	3.19171
Susceptible	8 hpi vs 2 hpi	up-regulated	Dpg7969	1.52796	3.99239	0.00426454	0.0291952	4.40992	4.69895	13.3168	22.5407	34.6428	8.02231
Susceptible	8 hpi vs 2 hpi	up-regulated	Dpg7985	1.373	4.02625	0.0019375	0.0156778	5.54285	6.0354	13.2119	21.7707	30.9043	12.0335
Susceptible	8 hpi vs 2 hpi	up-regulated	Dpg7999	1.52431	5.99121	0.00227401	0.01785	47.6734	40.8027	7.48189	91.9357	68.9823	116.082
Susceptible	8 hpi vs 2 hpi	up-regulated	Dpg8001	1.9134	3.60477	0.00020361	0.00250605	5.22059	5.50359	2.42911	10.7448	10.3004	29.0527
Susceptible	8 hpi vs 2 hpi	up-regulated	Dpg8032	2.18575	6.53916	5.00651e-08	1.42637e-06	43.8024	29.0723	26.2817	172.602	165.52	114.209
Susceptible	8 hpi vs 2 hpi	up-regulated	Dpg8039	1.50403	6.04781	3.87908e-05	0.000584898	34.4605	36.3859	30.3279	114.5	106.601	67.2238
Susceptible	8 hpi vs 2 hpi	up-regulated	Dpg8042	3.2181	1.84812	0.00133191	0.011584	0.394522	0.37114	0.129198	3.76501	2.41541	4.77335
Susceptible	8 hpi vs 2 hpi	up-regulated	Dpg8045	5.48582	2.59568	2.44611e-07	6.01414e-06	0.0901561	0.046647	0.162384	3.17633	13.4715	10.2999
Susceptible	8 hpi vs 2 hpi	up-regulated	Dpg8047	3.58835	3.23746	0.000235607	0.00280861	1.11627	1.78857	0.562089	41.8907	1.81878	2.50221
Susceptible	8 hpi vs 2 hpi	up-regulated	Dpg8049	1.59074	2.61174	0.00360219	0.0256926	3.47452	2.54867	0.528109	5.50238	7.68259	7.30386
Susceptible	8 hpi vs 2 hpi	up-regulated	Dpg8055	2.4182	3.24561	9.44045e-06	0.000163656	2.86819	3.14058	1.28149	14.3399	20.4953	6.55982
Susceptible	8 hpi vs 2 hpi	up-regulated	Dpg8056	4.595	3.42657	2.62738e-08	7.85755e-07	1.07918	0.279186	0.647918	15.3248	34.352	5.71969
Susceptible	8 hpi vs 2 hpi	up-regulated	Dpg8060	1.68844	4.23978	3.74468e-05	0.000569949	9.43111	8.1328	7.0778	24.2987	39.6967	16.6617
Susceptible	8 hpi vs 2 hpi	up-regulated	Dpg8061	2.47019	5.39523	1.73964e-06	3.50947e-05	16.0395	16.3343	4.58562	29.6551	66.9766	110.048
Susceptible	8 hpi vs 2 hpi	up-regulated	Dpg8075	1.26091	4.60994	0.00130933	0.0114167	10.4014	10.4848	19.7247	33.3517	43.7102	20.6953
Susceptible	8 hpi vs 2 hpi	up-regulated	Dpg8089	1.58966	3.06065	0.00542939	0.0352359	3.6241	2.01232	4.51087	19.3207	6.69701	5.30948
Susceptible	8 hpi vs 2 hpi	up-regulated	Dpg8097	2.05515	2.12416	0.00477834	0.0319137	0.737808	1.14523	1.10741	3.18294	6.21106	4.12765
Susceptible	8 hpi vs 2 hpi	up-regulated	Dpg8098	1.41654	7.62772	0.00138129	0.0118921	146.509	87.3775	87.4157	396.557	270.815	191.026
Susceptible	8 hpi vs 2 hpi	up-regulated	Dpg8099	1.55731	3.75825	0.0021525	0.0170797	3.57362	3.69801	11.0818	7.78324	24.9724	20.9631
Susceptible	8 hpi vs 2 hpi	up-regulated	Dpg8101	1.00181	5.71559	0.00336197	0.0242606	37.104	27.6554	37.3871	76.8627	74.6293	53.3777
Susceptible	8 hpi vs 2 hpi	up-regulated	Dpg8105	1.49593	5.95189	0.000215176	0.00260452	33.5314	26.9133	34.7039	117.683	104.241	47.3511
Susceptible	8 hpi vs 2 hpi	up-regulated	Dpg8110	1.69562	5.2142	0.000144783	0.00186739	10.392	13.7072	26.597	57.706	79.3198	27.8982
Susceptible	8 hpi vs 2 hpi	up-regulated	Dpg8118	3.55608	4.4086	2.44903e-16	2.94691e-14	3.96705	3.34994	1.77507	31.8332	29.3787	49.1476
Susceptible	8 hpi vs 2 hpi	up-regulated	Dpg8132	1.86715	4.87345	3.21919e-07	7.67502e-06	16.3604	12.2225	7.283	33.5684	44.5931	53.2954
Susceptible	8 hpi vs 2 hpi	up-regulated	Dpg8141	2.27314	2.16092	0.00743357	0.0450685	0.794562	1.40462	0.477039	1.42824	1.95091	10.489
Susceptible	8 hpi vs 2 hpi	up-regulated	Dpg8145	1.80836	4.26285	0.000149119	0.00191607	9.75024	9.74951	3.94641	48.2071	17.9838	17.8062
Susceptible	8 hpi vs 2 hpi	up-regulated	Dpg8146	3.20656	3.2341	2.33965e-08	7.05898e-07	2.12476	1.7721	0.495032	9.30312	12.8811	20.8044
Susceptible	8 hpi vs 2 hpi	up-regulated	Dpg8178	1.95444	2.75659	0.000309139	0.00349378	2.23164	2.19385	1.74178	10.5902	9.86293	4.99394
Susceptible	8 hpi vs 2 hpi	up-regulated	Dpg8179	6.81009	5.71225	6.3045e-64	8.0603e-61	0.839977	0.660601	0.92792	86.1474	115.33	104.669
Susceptible	8 hpi vs 2 hpi	up-regulated	Dpg8180	2.78965	3.67079	6.06873e-10	2.54389e-08	3.87844	2.97424	1.49692	19.5702	15.3774	24.5528
Susceptible	8 hpi vs 2 hpi	up-regulated	Dpg8181	4.0921	1.78143	0.000642217	0.00645879	0.0418433	0.129899	0.150731	4.57302	2.11348	3.99187
Susceptible	8 hpi vs 2 hpi	up-regulated	Dpg8185	2.43357	3.67421	1.12012e-07	3.00697e-06	3.33446	4.17695	2.85992	13.0511	17.2538	26.8708
Susceptible	8 hpi vs 2 hpi	up-regulated	Dpg8193	1.3758	5.30169	2.27503e-05	0.000366441	23.0659	24.2914	15.8205	52.0391	54.3734	58.4324
Susceptible	8 hpi vs 2 hpi	up-regulated	Dpg8197	2.23977	2.1261	0.0029709	0.0220191	1.36779	0.971351	0.35424	3.47101	2.8786	7.23353
Susceptible	8 hpi vs 2 hpi	up-regulated	Dpg8273	1.39166	6.74692	0.000286187	0.00328152	59.3935	57.3833	58.7272	155.964	175.268	129.942
Susceptible	8 hpi vs 2 hpi	up-regulated	Dpg8280	2.60149	4.36045	7.06266e-13	5.31153e-11	4.87274	6.42492	4.68708	33.0388	36.0579	30.4539
Susceptible	8 hpi vs 2 hpi	up-regulated	Dpg8281	5.97347	8.07382	5.53577e-87	9.43665e-84	7.57873	8.84932	8.48535	589.32	593.919	404.087
Susceptible	8 hpi vs 2 hpi	up-regulated	Dpg8282	4.79423	2.77747	1.77412e-09	6.7456e-08	0.107278	0.666069	0	11.4158	11.966	8.52862
Susceptible	8 hpi vs 2 hpi	up-regulated	Dpg8290	1.47998	5.26355	5.28275e-05	0.000771885	21.7614	22.5589	14.0199	58.626	70.2892	35.4528
Susceptible	8 hpi vs 2 hpi	up-regulated	Dpg8301	1.10063	6.33868	0.00371756	0.026357	51.3456	49.4891	50.8343	130.767	124.922	70.4332
Susceptible	8 hpi vs 2 hpi	up-regulated	Dpg8310	1.50638	5.01408	3.10874e-05	0.00048176	14.3031	18.5238	15.199	29.4641	48.9384	58.4182
Susceptible	8 hpi vs 2 hpi	up-regulated	Dpg8311	1.83682	4.46085	0.000826704	0.00795587	10.4959	11.2922	4.80117	11.0205	22.2646	62.202
Susceptible	8 hpi vs 2 hpi	up-regulated	Dpg8324	1.69314	3.20992	0.000593795	0.00605517	4.15045	3.3342	3.34432	12.408	5.86157	16.9162
Susceptible	8 hpi vs 2 hpi	up-regulated	Dpg8329	1.74146	4.42353	3.34951e-07	7.94923e-06	8.65248	9.02304	9.9063	29.0323	27.4557	36.0231
Susceptible	8 hpi vs 2 hpi	up-regulated	Dpg8351	1.03614	5.08519	0.00195265	0.0157462	25.2876	18.1085	20.4353	55.3064	40.0663	36.0117
Susceptible	8 hpi vs 2 hpi	up-regulated	Dpg8354	3.09462	4.82053	1.41032e-09	5.52673e-08	6.54123	6.18663	3.92722	53.404	17.5411	73.7693
Susceptible	8 hpi vs 2 hpi	up-regulated	Dpg8380	2.22067	4.1882	5.84634e-08	1.63378e-06	5.68112	5.4513	6.5736	39.808	22.1735	22.0199
Susceptible	8 hpi vs 2 hpi	up-regulated	Dpg8382	5.6462	7.02965	1.05176e-50	8.96453e-48	7.05272	7.05287	0.640483	254.997	220.772	287.659
Susceptible	8 hpi vs 2 hpi	up-regulated	Dpg8386	1.48269	3.14373	0.000990146	0.00915662	5.0463	3.42933	2.89404	14.5133	8.55961	9.49178
Susceptible	8 hpi vs 2 hpi	up-regulated	Dpg8409	1.53528	6.13903	0.00177749	0.0146026	21.1281	17.1669	68.4045	103.751	144.76	60.7363
Susceptible	8 hpi vs 2 hpi	up-regulated	Dpg8416	3.09999	7.05716	0.000212475	0.0025841	31.1105	34.5246	16.4239	31.0077	48.8798	626.127
Susceptible	8 hpi vs 2 hpi	up-regulated	Dpg8430	2.02811	5.22363	1.00975e-05	0.000173576	13.712	12.6838	16.2046	77.4479	76.346	21.3993
Susceptible	8 hpi vs 2 hpi	up-regulated	Dpg8449	1.30327	4.57112	0.00516116	0.0337521	10.0785	14.6347	13.7805	36.3729	49.1271	10.7981
Susceptible	8 hpi vs 2 hpi	up-regulated	Dpg8457	3.32063	1.70553	0.0029099	0.0216454	0.179736	0.265702	0.184988	1.88309	2.86401	4.29428
Susceptible	8 hpi vs 2 hpi	up-regulated	Dpg8478	1.26745	4.15885	0.000631959	0.00637443	10.2334	8.41962	10.0721	29.0096	25.5089	15.5106
Susceptible	8 hpi vs 2 hpi	up-regulated	Dpg8482	2.10982	4.57036	1.15393e-09	4.64164e-08	6.33955	9.04244	9.66965	41.2701	37.0511	31.4304
Susceptible	8 hpi vs 2 hpi	up-regulated	Dpg8488	1.60188	6.30448	7.88483e-05	0.00109929	43.9107	36.7687	34.8402	157.191	126.863	67.7989
Susceptible	8 hpi vs 2 hpi	up-regulated	Dpg8503	1.41059	4.78375	0.00103303	0.00946762	16.5849	9.81573	16.5476	54.1327	43.6926	17.0741
Susceptible	8 hpi vs 2 hpi	up-regulated	Dpg8508	1.31808	8.03676	0.00190097	0.0154311	198.652	143.301	106.724	436.232	396.618	286.641
Susceptible	8 hpi vs 2 hpi	up-regulated	Dpg8515	2.77255	6.38246	4.36292e-11	2.25373e-09	20.6394	14.7968	27.5365	141.027	98.2297	190.974
Susceptible	8 hpi vs 2 hpi	up-regulated	Dpg8516	2.1573	2.60925	0.000254194	0.00299528	1.34611	1.19396	2.30907	10.2317	4.85652	7.47414
Susceptible	8 hpi vs 2 hpi	up-regulated	Dpg8517	2.90757	3.49168	3.63301e-09	1.30046e-07	2.67154	2.4414	1.58311	13.5708	14.5307	23.8235
Susceptible	8 hpi vs 2 hpi	up-regulated	Dpg8518	1.86365	4.03313	6.91901e-06	0.000124372	7.07807	7.77516	4.18415	17.8513	18.2193	33.8587
Susceptible	8 hpi vs 2 hpi	up-regulated	Dpg8519	1.85055	3.56536	7.92105e-05	0.00110227	5.63247	5.96406	1.57285	10.7367	13.5079	24.0669
Susceptible	8 hpi vs 2 hpi	up-regulated	Dpg8520	1.33094	4.67985	2.82833e-05	0.000443683	14.7133	13.8582	12.5472	35.4071	32.7344	35.7898
Susceptible	8 hpi vs 2 hpi	up-regulated	Dpg8523	1.05031	4.18279	0.00169459	0.0140342	9.81443	10.6724	11.9179	21.1301	24.2727	22.0083
Susceptible	8 hpi vs 2 hpi	up-regulated	Dpg8524	2.90161	3.06188	0.000496913	0.00519967	1.53896	1.59253	1.37811	2.47562	2.90947	29.8612
Susceptible	8 hpi vs 2 hpi	up-regulated	Dpg8547	2.77398	2.96936	8.11955e-07	1.74468e-05	1.12101	1.5467	1.96301	8.396	15.5317	9.68226
Susceptible	8 hpi vs 2 hpi	up-regulated	Dpg8562	1.33689	4.89329	7.21318e-05	0.00102042	17.8702	15.7504	14.3877	42.9706	30.05	48.4052
Susceptible	8 hpi vs 2 hpi	up-regulated	Dpg8564	3.15794	2.29249	0.00018027	0.00225957	0.659318	0.758073	0.329867	2.81799	3.89292	11.044
Susceptible	8 hpi vs 2 hpi	up-regulated	Dpg8568	2.35122	7.4825	2.40177e-06	4.706e-05	91.4914	56.7727	26.1796	213.539	378.925	299.087
Susceptible	8 hpi vs 2 hpi	up-regulated	Dpg8583	2.90303	2.0403	0.00289094	0.0215514	0.603981	0.714289	0.20721	11.1048	1.36191	1.62596
Susceptible	8 hpi vs 2 hpi	up-regulated	Dpg8591	3.69451	8.61233	3.12893e-11	1.72057e-09	42.9894	35.1514	89.6578	593.384	408.451	1171.07
Susceptible	8 hpi vs 2 hpi	up-regulated	Dpg8627	2.20258	2.95217	0.00048346	0.00507162	2.41152	2.30673	1.70333	4.77917	6.39732	18.9271
Susceptible	8 hpi vs 2 hpi	up-regulated	Dpg8645	2.04392	8.31772	7.55303e-05	0.00106318	165.289	76.4124	130.773	651.383	700.124	185.189
Susceptible	8 hpi vs 2 hpi	up-regulated	Dpg8658	1.78759	6.74869	6.33656e-06	0.000115321	51.6948	54.2225	37.0207	159.932	188.969	145.979
Susceptible	8 hpi vs 2 hpi	up-regulated	Dpg8662	1.18466	5.55765	0.0010151	0.00932775	37.6232	29.6434	16.2238	70.0076	64.6081	56.0756
Susceptible	8 hpi vs 2 hpi	up-regulated	Dpg8681	1.50304	4.45386	0.000395402	0.00429007	8.73281	9.00516	14.2991	36.3126	40.7417	14.6728
Susceptible	8 hpi vs 2 hpi	up-regulated	Dpg8684	1.31977	5.11661	0.000868877	0.00828227	27.7299	15.9566	13.3032	37.8264	34.9066	69.1352
Susceptible	8 hpi vs 2 hpi	up-regulated	Dpg8702	1.11669	4.41749	0.00167025	0.0138865	16.0009	12.2625	9.24484	19.4474	32.125	29.8848
Susceptible	8 hpi vs 2 hpi	up-regulated	Dpg8704	1.61561	3.48966	0.00318494	0.023235	3.07466	3.72361	7.54613	16.2766	23.8567	4.71563
Susceptible	8 hpi vs 2 hpi	up-regulated	Dpg8708	3.39091	5.07288	2.12531e-12	1.39344e-10	4.9299	3.40099	8.59754	68.6985	83.0023	27.6493
Susceptible	8 hpi vs 2 hpi	up-regulated	Dpg8715	1.58442	4.00725	0.000107644	0.00144612	8.5496	7.78551	5.39699	23.8161	12.6466	29.1155
Susceptible	8 hpi vs 2 hpi	up-regulated	Dpg8718	1.47012	5.50483	0.000161308	0.00204952	23.1855	21.0813	25.6658	48.826	44.9163	99.5182
Susceptible	8 hpi vs 2 hpi	up-regulated	Dpg8727	1.34802	6.49316	0.00544042	0.0352627	54.278	43.968	52.0808	197.781	146.589	39.2823
Susceptible	8 hpi vs 2 hpi	up-regulated	Dpg8736	1.13531	5.3593	0.00226054	0.0177852	24.6747	24.2712	25.3006	77.0252	54.4968	32.6533
Susceptible	8 hpi vs 2 hpi	up-regulated	Dpg8739	1.37401	6.10744	0.000335824	0.00374571	45.44	43.59	23.5791	95.514	120.879	76.7485
Susceptible	8 hpi vs 2 hpi	up-regulated	Dpg8747	1.31523	5.11859	3.93393e-05	0.000591709	20.6586	15.6689	21.0006	51.3129	47.6769	43.8241
Susceptible	8 hpi vs 2 hpi	up-regulated	Dpg8750	1.68836	4.01289	6.6096e-06	0.00011944	7.18658	7.40424	6.10461	16.1109	24.7674	26.2798
Susceptible	8 hpi vs 2 hpi	up-regulated	Dpg8755	1.89038	2.81186	0.00322064	0.023412	2.80574	2.99858	0.883675	3.43941	5.80805	16.0894
Susceptible	8 hpi vs 2 hpi	up-regulated	Dpg8757	4.01446	6.8532	3.68475e-14	3.39528e-12	18.9014	11.3707	9.50168	147.443	155.801	343.113
Susceptible	8 hpi vs 2 hpi	up-regulated	Dpg8773	2.16934	5.10071	1.80655e-10	8.32316e-09	13.0759	13.8907	8.73348	46.1817	54.7567	61.1929
Susceptible	8 hpi vs 2 hpi	up-regulated	Dpg8791	1.15266	6.84714	0.00443404	0.030034	69.6977	64.0593	77.9912	183.348	183.616	104.448
Susceptible	8 hpi vs 2 hpi	up-regulated	Dpg8796	1.05609	6.26965	0.00276648	0.0207903	53.3251	47.9795	46.1237	113.724	85.5961	107.514
Susceptible	8 hpi vs 2 hpi	up-regulated	Dpg8812	1.59913	7.27088	0.000197002	0.00243939	70.9187	86.6721	70.0488	176.493	172.813	340.76
Susceptible	8 hpi vs 2 hpi	up-regulated	Dpg8824	2.52002	7.39261	1.33238e-07	3.53046e-06	49.1884	32.195	67.4116	379.163	309.097	165.816
Susceptible	8 hpi vs 2 hpi	up-regulated	Dpg8852	1.8787	3.18192	0.00134088	0.0116296	2.18878	2.16733	5.3017	12.2644	20.173	4.02243
Susceptible	8 hpi vs 2 hpi	up-regulated	Dpg8860	1.23269	7.46451	0.00483134	0.0320668	118.896	90.234	104.858	303.691	300.591	134.337
Susceptible	8 hpi vs 2 hpi	up-regulated	Dpg8873	1.11396	4.3534	0.00342686	0.024631	14.1921	11.7489	9.80624	28.6435	34.5843	15.1904
Susceptible	8 hpi vs 2 hpi	up-regulated	Dpg8877	1.92284	7.85965	0.000937975	0.00884204	133.992	136.727	18.0981	381.866	221.934	492.78
Susceptible	8 hpi vs 2 hpi	up-regulated	Dpg8880	1.91325	3.01257	0.00105182	0.00962258	1.98214	2.16261	3.98404	11.6803	16.5955	3.52718
Susceptible	8 hpi vs 2 hpi	up-regulated	Dpg8911	1.88835	4.62959	0.000521778	0.00540704	5.61461	5.56204	18.8277	41.4526	56.4156	13.7094
Susceptible	8 hpi vs 2 hpi	up-regulated	Dpg8917	2.10356	5.02065	2.13298e-10	9.73932e-09	11.9487	13.6572	9.33864	54.1231	47.8138	50.1022
Susceptible	8 hpi vs 2 hpi	up-regulated	Dpg8950	1.54802	12.4962	0.00117052	0.0105246	3865.9	2406.3	2559.93	11267.8	11069.9	3489.65
Susceptible	8 hpi vs 2 hpi	up-regulated	Dpg8971	1.69472	7.00349	0.00129243	0.0113155	39.6288	42.6069	97.9056	225.115	296.294	62.3687
Susceptible	8 hpi vs 2 hpi	up-regulated	Dpg8972	1.35467	3.84621	0.00414068	0.0285383	4.4504	6.16882	11.0835	20.8979	27.0577	8.34774
Susceptible	8 hpi vs 2 hpi	up-regulated	Dpg8973	1.10199	5.53517	0.000602491	0.00612552	26.7508	30.5845	28.1295	58.113	68.5425	57.4462
Susceptible	8 hpi vs 2 hpi	up-regulated	Dpg8995	1.64756	8.44012	0.00632028	0.0396345	62.8702	64.6631	375.201	580.448	736.482	258.284
Susceptible	8 hpi vs 2 hpi	up-regulated	Dpg9010	2.58077	7.58099	6.61132e-08	1.82266e-06	67.0367	56.8683	39.2658	211.61	263.623	502.293
Susceptible	8 hpi vs 2 hpi	up-regulated	Dpg9024	1.33719	4.79402	0.00113333	0.0102364	19.9721	19.8004	4.55281	37.1524	30.6197	45.2282
Susceptible	8 hpi vs 2 hpi	up-regulated	Dpg9039	1.44848	4.65791	0.000170512	0.00215042	18.2097	9.45626	10.6524	37.4084	45.3424	22.4684
Susceptible	8 hpi vs 2 hpi	up-regulated	Dpg9040	1.45964	8.22191	0.00249455	0.019227	206.508	121.554	147.698	552.088	565.645	191.538
Susceptible	8 hpi vs 2 hpi	up-regulated	Dpg9048	1.72143	4.16809	0.000933331	0.00880638	5.23261	6.25859	11.6278	25.5054	42.7623	8.88416
Susceptible	8 hpi vs 2 hpi	up-regulated	Dpg9079	1.25629	6.88641	0.00610992	0.0386231	49.2705	50.0111	107.961	185.568	204.942	104.824
Susceptible	8 hpi vs 2 hpi	up-regulated	Dpg9092	1.37165	2.94046	0.00321718	0.0234035	3.36175	3.64984	2.97786	11.2535	8.11887	7.39956
Susceptible	8 hpi vs 2 hpi	up-regulated	Dpg9097	1.59907	4.89183	0.00643041	0.0401773	5.30097	7.95393	29.1525	52.2929	67.3836	9.30265
Susceptible	8 hpi vs 2 hpi	up-regulated	Dpg9105	1.43738	7.59719	0.000516795	0.00536627	110.326	102.169	98.6303	365.654	284.453	193.486
Susceptible	8 hpi vs 2 hpi	up-regulated	Dpg9107	1.58826	3.31778	0.00029828	0.00339339	4.04813	4.81116	3.5614	8.99128	17.2921	11.9432
Susceptible	8 hpi vs 2 hpi	up-regulated	Dpg9112	1.25598	5.99359	0.000318518	0.00358182	44.259	31.6739	34.404	103.306	83.5371	77.0938
Susceptible	8 hpi vs 2 hpi	up-regulated	Dpg9136	5.96922	8.23458	2.30275e-19	3.86107e-17	10.1284	8.00622	9.88139	366.95	280.954	1123.31
Susceptible	8 hpi vs 2 hpi	up-regulated	Dpg9157	1.58728	5.1093	1.88507e-06	3.76572e-05	14.1713	13.9476	21.554	49.2709	44.0076	55.7842
Susceptible	8 hpi vs 2 hpi	up-regulated	Dpg9161	3.68974	4.16987	2.42896e-08	7.30689e-07	3.36956	2.76042	0.842923	59.8115	26.0759	9.21876
Susceptible	8 hpi vs 2 hpi	up-regulated	Dpg9162	3.53686	4.63857	2.70721e-08	8.05789e-07	4.25325	4.71566	2.06717	86.7195	34.313	12.0464
Susceptible	8 hpi vs 2 hpi	up-regulated	Dpg9163	3.89135	4.38756	2.17832e-07	5.46075e-06	2.77013	2.79367	1.69132	77.1043	30.9282	5.11512
Susceptible	8 hpi vs 2 hpi	up-regulated	Dpg9165	1.68779	2.44857	0.00505498	0.0332493	1.90805	2.23426	1.08526	9.24232	5.70641	3.31177
Susceptible	8 hpi vs 2 hpi	up-regulated	Dpg9171	5.27311	7.01346	1.69343e-43	1.1362e-40	6.50747	6.11045	6.51158	258.207	333.001	160.384
Susceptible	8 hpi vs 2 hpi	up-regulated	Dpg9181	1.22884	4.6033	0.000263859	0.00306676	12.9477	14.1378	13.7298	38.447	24.3296	33.4203
Susceptible	8 hpi vs 2 hpi	up-regulated	Dpg9182	3.01099	8.06413	0.00120919	0.0107715	79.8569	80.0551	15.7968	41.2268	92.9853	1284.64
Susceptible	8 hpi vs 2 hpi	up-regulated	Dpg9189	1.0638	3.93586	0.00547472	0.0354402	9.93382	8.42588	8.2128	24.1206	20.9064	11.5081
Susceptible	8 hpi vs 2 hpi	up-regulated	Dpg9191	1.35438	3.0685	0.00188622	0.0153357	3.47133	4.99396	2.74493	11.1403	9.08749	9.47329
Susceptible	8 hpi vs 2 hpi	up-regulated	Dpg9200	5.05319	6.2616	2.60033e-10	1.17164e-08	4.98998	5.95018	1.86499	44.3371	50.005	343.559
Susceptible	8 hpi vs 2 hpi	up-regulated	Dpg9201	1.44624	10.5365	0.00152583	0.0128658	1112.09	554.105	724.328	2797.54	2235.67	1481.33
Susceptible	8 hpi vs 2 hpi	up-regulated	Dpg9216	3.88141	7.33617	1.07062e-20	1.95541e-18	18.7426	14.3888	28.0012	257.441	273.005	371.483
Susceptible	8 hpi vs 2 hpi	up-regulated	Dpg9237	1.84039	6.4379	0.000226819	0.00272609	33.1014	28.2017	50.3218	89.3503	69.1288	240.805
Susceptible	8 hpi vs 2 hpi	up-regulated	Dpg9267	1.20308	6.348	0.00159807	0.0133538	51.8689	51.0243	42.3253	99.7159	82.7429	151.928
Susceptible	8 hpi vs 2 hpi	up-regulated	Dpg9274	1.45376	4.48743	0.0030734	0.0225987	7.08792	8.11582	18.5829	29.3111	50.4882	13.2877
Susceptible	8 hpi vs 2 hpi	up-regulated	Dpg9279	5.47445	6.9655	1.49823e-18	2.35751e-16	3.89391	4.36214	7.84993	141.118	158.937	425.926
Susceptible	8 hpi vs 2 hpi	up-regulated	Dpg9280	3.66679	5.0984	8.7439e-12	5.16952e-10	3.5159	4.07328	6.65383	20.3336	75.2007	87.7705
Susceptible	8 hpi vs 2 hpi	up-regulated	Dpg9283	1.75752	6.81979	9.32261e-05	0.00127102	61.3733	45.0267	46.6146	248.614	177.261	92.6113
Susceptible	8 hpi vs 2 hpi	up-regulated	Dpg9284	3.23265	6.53024	2.42945e-16	2.94691e-14	20.0988	13.9964	18.5178	183.231	185.159	127.889
Susceptible	8 hpi vs 2 hpi	up-regulated	Dpg9289	1.67257	2.67469	0.00222151	0.0175321	2.25422	2.59676	1.78749	10.6423	7.60854	4.30809
Susceptible	8 hpi vs 2 hpi	up-regulated	Dpg9295	4.43612	6.31126	2.6507e-13	2.1864e-11	6.34256	6.39923	7.71108	42.8673	175.364	230.081
Susceptible	8 hpi vs 2 hpi	up-regulated	Dpg9298	2.19564	4.34203	0.00010693	0.00144095	3.34637	3.62532	13.4804	35.957	47.9355	10.4832
Susceptible	8 hpi vs 2 hpi	up-regulated	Dpg9301	1.23056	5.42787	0.00245233	0.0189453	34.3381	30.5381	9.37273	56.0742	51.5882	67.3779
Susceptible	8 hpi vs 2 hpi	up-regulated	Dpg9306	4.26054	5.61033	3.07706e-18	4.76851e-16	3.69576	2.99136	7.33761	59.3547	59.6054	152.133
Susceptible	8 hpi vs 2 hpi	up-regulated	Dpg9311	1.16065	6.30967	0.0067957	0.0418966	43.2145	41.6101	59.4838	67.1449	82.7401	172.12
Susceptible	8 hpi vs 2 hpi	up-regulated	Dpg9318	1.15901	4.79462	0.000395536	0.00429007	16.8954	17.7655	13.8521	36.9664	43.0131	29.4208
Susceptible	8 hpi vs 2 hpi	up-regulated	Dpg9322	1.36705	5.3847	0.00680854	0.0419252	10.7384	16.2978	40.8317	57.3927	90.0219	28.0353
Susceptible	8 hpi vs 2 hpi	up-regulated	Dpg9326	2.05187	4.72776	1.11679e-09	4.51482e-08	9.10317	9.21815	10.8917	35.2976	39.8901	46.3325
Susceptible	8 hpi vs 2 hpi	up-regulated	Dpg9327	1.66941	5.0703	1.91504e-06	3.8107e-05	14.2092	14.0524	17.9257	42.8061	39.3676	64.5054
Susceptible	8 hpi vs 2 hpi	up-regulated	Dpg9337	1.23227	4.98656	0.000123659	0.00162778	18.7894	14.4995	20.9775	44.4513	40.5189	42.412
Susceptible	8 hpi vs 2 hpi	up-regulated	Dpg9346	1.68231	4.00942	0.000630681	0.00636782	6.72151	6.07758	7.9142	12.7624	13.3218	40.0436
Susceptible	8 hpi vs 2 hpi	up-regulated	Dpg9349	1.38404	4.01346	0.00110954	0.0100606	8.19082	7.74523	8.30905	31.274	22.5879	10.645
Susceptible	8 hpi vs 2 hpi	up-regulated	Dpg9366	2.56763	4.48719	5.65953e-13	4.29736e-11	6.82669	5.42259	5.88813	31.9395	37.3345	39.2392
Susceptible	8 hpi vs 2 hpi	up-regulated	Dpg9388	1.57219	8.12529	0.000681385	0.00679922	147.878	189.501	81.9791	577.267	302.44	368.89
Susceptible	8 hpi vs 2 hpi	up-regulated	Dpg9399	1.38144	3.42704	0.000792042	0.00767868	6.21198	5.15413	3.76314	14.2444	16.6069	9.62333
Susceptible	8 hpi vs 2 hpi	up-regulated	Dpg9400	2.82286	8.21471	3.41186e-09	1.22875e-07	89.016	60.1535	70.7373	709.599	559.693	288.41
Susceptible	8 hpi vs 2 hpi	up-regulated	Dpg9406	2.87025	4.36001	1.35493e-06	2.8282e-05	4.87451	5.04417	3.65819	7.30169	54.072	39.9486
Susceptible	8 hpi vs 2 hpi	up-regulated	Dpg9408	1.54318	3.38481	0.00478172	0.0319137	4.8667	2.37149	6.49303	15.6631	20.7555	4.24586
Susceptible	8 hpi vs 2 hpi	up-regulated	Dpg9450	4.11249	4.18985	1.6298e-12	1.1125e-10	1.7434	2.05728	1.43233	19.1326	21.4352	54.9721
Susceptible	8 hpi vs 2 hpi	up-regulated	Dpg9451	4.48754	6.30552	7.65086e-25	2.00649e-22	8.05759	8.95568	2.50839	92.6956	201.25	154.854
Susceptible	8 hpi vs 2 hpi	up-regulated	Dpg9454	1.30537	4.72164	0.000341697	0.00380706	16.1933	13.4445	13.3397	40.4803	45.1757	21.6226
Susceptible	8 hpi vs 2 hpi	up-regulated	Dpg9458	5.5839	3.9045	2.77312e-13	2.26908e-11	0.286017	0.651139	0.412125	9.54211	42.8582	28.3642
Susceptible	8 hpi vs 2 hpi	up-regulated	Dpg9473	1.22863	4.47404	0.000497191	0.00519967	12.6607	12.7606	11.5996	37.5703	30.5728	19.8247
Susceptible	8 hpi vs 2 hpi	up-regulated	Dpg9496	2.20423	5.25522	4.27179e-07	9.84051e-06	17.2452	9.13772	13.1604	82.4638	72.2593	28.5702
Susceptible	8 hpi vs 2 hpi	up-regulated	Dpg9509	1.81854	4.32124	0.000987578	0.00914113	12.3448	10.3412	1.52937	28.3891	10.7221	47.1956
Susceptible	8 hpi vs 2 hpi	up-regulated	Dpg9510	1.10703	5.27978	0.000742018	0.00731152	19.0303	21.875	30.2065	46.2116	59.2832	47.8433
Susceptible	8 hpi vs 2 hpi	up-regulated	Dpg9524	3.51776	4.33	5.17565e-15	5.34713e-13	2.6534	4.17583	1.85856	28.2993	27.4559	48.0489
Susceptible	8 hpi vs 2 hpi	up-regulated	Dpg9533	5.10717	2.83232	1.97003e-07	4.99988e-06	0.190611	0.23012	0.228878	5.11657	6.75275	20.6913
Susceptible	8 hpi vs 2 hpi	up-regulated	Dpg9545	2.62895	6.02069	4.55449e-09	1.58987e-07	20.4714	22.0724	10.2015	70.7037	87.2129	170.479
Susceptible	8 hpi vs 2 hpi	up-regulated	Dpg9546	1.19501	5.11789	0.00112562	0.0101795	19.8398	22.5074	18.1171	33.4611	37.2179	67.6202
Susceptible	8 hpi vs 2 hpi	up-regulated	Dpg9555	1.31092	4.80256	0.00752425	0.0455181	10.4379	12.291	23.0018	40.1987	60.7673	13.1885
Susceptible	8 hpi vs 2 hpi	up-regulated	Dpg9563	6.05144	7.01974	9.02559e-17	1.18351e-14	4.42234	4.40465	2.32319	458.671	232.677	73.2453
Susceptible	8 hpi vs 2 hpi	up-regulated	Dpg9564	2.75827	8.26175	5.39032e-10	2.29665e-08	90.328	91.9223	53.621	453.203	433.439	711.702
Susceptible	8 hpi vs 2 hpi	up-regulated	Dpg9565	1.08493	6.07524	0.0044874	0.0303152	42.4071	47.7949	36.4781	120.482	93.154	56.3415
Susceptible	8 hpi vs 2 hpi	up-regulated	Dpg9566	2.12729	6.63804	3.50761e-06	6.61915e-05	37.6814	39.877	32.2879	242.287	159.647	79.9698
Susceptible	8 hpi vs 2 hpi	up-regulated	Dpg9576	1.31885	5.12567	0.000108711	0.00145727	14.6033	18.9869	23.7904	53.3118	53.9379	36.74
Susceptible	8 hpi vs 2 hpi	up-regulated	Dpg9587	2.05315	3.68293	2.68375e-06	5.19875e-05	5.00135	4.21427	3.86062	25.7885	17.7432	12.3701
Susceptible	8 hpi vs 2 hpi	up-regulated	Dpg9588	2.8175	5.34067	1.02884e-09	4.2092e-08	10.2038	9.92799	9.02233	103.022	75.859	29.4638
Susceptible	8 hpi vs 2 hpi	up-regulated	Dpg9612	1.86923	9.19118	1.76094e-05	0.000288636	313.312	195.748	243.154	1066.65	1055.22	626.918
Susceptible	8 hpi vs 2 hpi	up-regulated	Dpg9613	1.68959	10.1966	0.000436652	0.00466327	707.678	380.666	576.308	2119.18	2334.53	916.456
Susceptible	8 hpi vs 2 hpi	up-regulated	Dpg9614	1.25572	4.77937	7.557e-05	0.00106318	14.0078	14.6553	17.3147	35.6955	38.693	35.7259
Susceptible	8 hpi vs 2 hpi	up-regulated	Dpg9618	4.27642	5.74622	6.4047e-11	3.25907e-09	5.87936	5.63053	3.55177	44.2686	42.2697	211.308
Susceptible	8 hpi vs 2 hpi	up-regulated	Dpg9632	6.44893	5.5807	3.74692e-08	1.09184e-06	0.658118	1.63446	0.474144	4.98429	20.5911	248.245
Susceptible	8 hpi vs 2 hpi	up-regulated	Dpg9636	1.93852	2.99826	0.000982701	0.00912903	1.52798	1.87949	4.53491	12.0849	15.7753	3.66717
Susceptible	8 hpi vs 2 hpi	up-regulated	Dpg9649	1.84453	3.84655	0.000422892	0.00453866	4.13275	3.90472	8.88924	22.3249	31.8409	7.4917
Susceptible	8 hpi vs 2 hpi	up-regulated	Dpg9650	1.03528	4.45956	0.00227763	0.0178647	11.0861	12.7717	16.3609	28.9782	32.5834	21.4829
Susceptible	8 hpi vs 2 hpi	up-regulated	Dpg9667	2.41001	5.78533	5.41154e-10	2.29665e-08	16.9647	16.2547	17.8749	68.5992	131.929	72.4086
Susceptible	8 hpi vs 2 hpi	up-regulated	Dpg9681	1.96673	6.28222	0.000653421	0.00655858	22.7366	19.5823	51.55	167.336	175.056	25.2818
Susceptible	8 hpi vs 2 hpi	up-regulated	Dpg9695	2.0705	4.80525	0.000124659	0.00163463	5.23476	6.60192	19.0044	43.5194	71.6959	15.0282
Susceptible	8 hpi vs 2 hpi	up-regulated	Dpg9701	4.44442	5.22783	4.40383e-33	1.66824e-30	2.11071	2.46419	4.80895	61.6385	69.2514	77.8295
Susceptible	8 hpi vs 2 hpi	up-regulated	Dpg9720	1.49063	3.06398	0.00329398	0.0238435	4.04363	5.02506	1.35242	4.59343	12.2016	13.1567
Susceptible	8 hpi vs 2 hpi	up-regulated	Dpg9729	2.6682	7.54834	5.24784e-09	1.80724e-07	48.485	29.3693	74.0413	378.492	338.118	248.914
Susceptible	8 hpi vs 2 hpi	up-regulated	Dpg9730	4.05163	9.57607	3.50958e-12	2.17551e-10	87.7433	48.8869	123.544	2205.56	1508.65	601.931
Susceptible	8 hpi vs 2 hpi	up-regulated	Dpg9732	1.39202	6.04834	0.00479018	0.0319387	20.289	20.8011	66.5118	104.515	138.674	39.488
Susceptible	8 hpi vs 2 hpi	up-regulated	Dpg9734	1.75019	4.88113	0.000297638	0.00339003	15.2546	17.8842	5.08221	19.2736	68.2913	42.4761
Susceptible	8 hpi vs 2 hpi	up-regulated	Dpg9741	1.65963	2.86114	0.000770125	0.00753764	3.76266	2.48871	1.81654	8.47873	9.46986	8.26928
Susceptible	8 hpi vs 2 hpi	up-regulated	Dpg9755	2.32828	4.39829	5.67774e-05	0.000823715	5.99469	6.80777	6.4599	9.32778	19.9918	67.9975
Susceptible	8 hpi vs 2 hpi	up-regulated	Dpg9760	1.94239	4.51862	9.23324e-07	1.96745e-05	12.6655	7.75744	6.1341	36.948	21.8205	43.648
Susceptible	8 hpi vs 2 hpi	up-regulated	Dpg9764	4.88461	8.49767	2.84318e-45	2.07714e-42	21.6698	25.0157	23.7973	537.105	670.56	884.367
Susceptible	8 hpi vs 2 hpi	up-regulated	Dpg9767	1.56385	5.16996	0.00182888	0.0149407	9.99674	11.6201	31.078	54.548	79.2557	22.419
Susceptible	8 hpi vs 2 hpi	up-regulated	Dpg9773	1.33317	4.06721	0.000535721	0.00551798	10.1878	6.36937	9.47216	30.5722	19.2819	16.2904
Susceptible	8 hpi vs 2 hpi	up-regulated	Dpg9791	1.05566	3.68933	0.00543645	0.0352594	6.53693	6.73269	8.77055	13.1515	19.6995	13.3017
Susceptible	8 hpi vs 2 hpi	up-regulated	Dpg9799	1.44847	3.85442	0.00326966	0.0237178	5.18896	5.23753	10.4696	19.8166	30.1656	7.76458
Susceptible	8 hpi vs 2 hpi	up-regulated	Dpg9808	1.25533	9.07468	0.00566456	0.0363134	409.771	294.385	248.638	926.642	919.847	428.883
Susceptible	8 hpi vs 2 hpi	up-regulated	Dpg9816	2.01846	5.02328	1.42029e-08	4.49744e-07	10.0914	12.7745	13.9996	38.4627	64.4355	47.4841
Susceptible	8 hpi vs 2 hpi	up-regulated	Dpg9820	1.27233	4.48935	0.00653211	0.040664	13.7588	12.6619	10.175	17.4925	16.3256	54.2272
Susceptible	8 hpi vs 2 hpi	up-regulated	Dpg9833	2.69699	6.72822	1.52036e-07	4.01816e-06	20.4698	14.9718	48.6009	137.984	144.126	262.296
Susceptible	8 hpi vs 2 hpi	up-regulated	Dpg9846	1.35227	7.86873	0.00217149	0.0171638	171.088	114.56	106.845	389.971	409.986	202.904
Susceptible	8 hpi vs 2 hpi	up-regulated	Dpg9918	1.25023	5.46733	0.00377418	0.0266223	31.5062	31.8783	12.2283	32.7671	65.6371	81.9364
Susceptible	8 hpi vs 2 hpi	up-regulated	Dpg9957	1.92581	5.01649	2.51443e-07	6.16728e-06	13.3481	10.4254	15.0015	65.325	50.0602	32.8988
Susceptible	8 hpi vs 2 hpi	up-regulated	Dpg9958	4.48561	8.48069	2.38993e-17	3.44284e-15	40.3162	20.7021	30.241	1027.35	538.796	481.775
Susceptible	8 hpi vs 2 hpi	up-regulated	Dpg9959	1.88756	3.90962	0.000820664	0.00792611	3.41919	3.43923	10.5655	22.2118	35.4763	7.46275
Susceptible	8 hpi vs 2 hpi	up-regulated	Dpg9966	1.85426	5.09864	0.00272722	0.0205405	20.9188	16.5454	4.69303	14.6895	23.1808	115.029
Susceptible	8 hpi vs 2 hpi	up-regulated	Dpg10010	1.29361	5.95298	0.000257891	0.00302489	38.608	35.9242	30.5818	109.648	80.1536	68.8847
Susceptible	8 hpi vs 2 hpi	up-regulated	Dpg10032	1.48227	5.24258	0.00321044	0.0233711	12.1019	15.4558	30.2586	55.0721	87.8529	19.3053
Susceptible	8 hpi vs 2 hpi	up-regulated	Dpg10094	1.22252	3.34887	0.00243117	0.0188522	5.26471	5.71035	4.33525	11.113	14.968	10.453
Susceptible	8 hpi vs 2 hpi	up-regulated	Dpg10105	4.92364	4.08006	5.03789e-21	9.54214e-19	0.620031	0.888385	1.20267	33.4699	23.5885	34.2662
Susceptible	8 hpi vs 2 hpi	up-regulated	Dpg10130	1.5154	5.7831	0.00223705	0.0176276	19.7254	18.7711	45.2383	81.8583	125.141	32.8314
Susceptible	8 hpi vs 2 hpi	up-regulated	Dpg10142	4.10444	3.50216	3.5552e-11	1.92395e-09	0.891336	0.59031	1.58401	27.4296	10.655	19.0224
Susceptible	8 hpi vs 2 hpi	up-regulated	Dpg10153	2.64265	3.07702	1.4066e-05	0.000237013	1.5979	1.86021	2.09858	16.6591	16.0788	4.29328
Susceptible	8 hpi vs 2 hpi	up-regulated	Dpg10183	1.30851	3.15247	0.00319272	0.0232752	4.17145	4.4965	3.86103	8.31059	8.68764	14.0739
Susceptible	8 hpi vs 2 hpi	up-regulated	Dpg10217	1.2166	5.06443	0.00101595	0.00932775	25.3068	23.0172	9.12357	43.0884	38.8165	52.3228
Susceptible	8 hpi vs 2 hpi	up-regulated	Dpg10218	1.62708	4.60659	2.37249e-06	4.6665e-05	11.436	8.97098	13.2889	28.3812	41.1482	34.5419
Susceptible	8 hpi vs 2 hpi	up-regulated	Dpg10223	2.83257	1.88715	0.00208278	0.0166168	0.689935	0.428369	0.165689	6.34968	3.77523	1.46267
Susceptible	8 hpi vs 2 hpi	up-regulated	Dpg10231	3.25662	7.11959	6.72327e-11	3.37086e-09	26.268	11.698	40.5908	300.148	254.001	196.305
Susceptible	8 hpi vs 2 hpi	up-regulated	Dpg10245	3.3977	6.16424	4.28754e-17	5.92607e-15	11.0808	15.6361	9.54225	88.2026	128.968	169.529
Susceptible	8 hpi vs 2 hpi	up-regulated	Dpg10247	2.32731	2.29209	0.00383103	0.0269304	0.753179	0.92785	1.46424	14.0801	1.81156	1.52071
Susceptible	8 hpi vs 2 hpi	up-regulated	Dpg10248	1.28305	4.67021	0.00561951	0.0361032	10.9823	10.996	20.0658	36.5794	53.0974	13.3193
Susceptible	8 hpi vs 2 hpi	up-regulated	Dpg10287	1.1977	6.4026	0.000983972	0.00913254	51.8187	51.8618	47.7516	140.775	112.487	94.9282
Susceptible	8 hpi vs 2 hpi	up-regulated	Dpg10288	1.61847	5.51554	9.27185e-06	0.00016183	27.2417	20.9448	17.1196	76.5176	80.104	45.1287
Susceptible	8 hpi vs 2 hpi	up-regulated	Dpg10294	4.47446	6.15443	6.00053e-24	1.53434e-21	4.14017	2.83068	11.0968	126.727	91.1002	184.644
Susceptible	8 hpi vs 2 hpi	up-regulated	Dpg10306	1.64231	5.12624	1.63276e-06	3.32005e-05	20.6213	17.76	10.1866	57.7123	46.283	48.8824
Susceptible	8 hpi vs 2 hpi	up-regulated	Dpg10334	1.16268	4.90837	0.00582935	0.0371712	21.5624	20.1084	10.9302	31.4713	23.0294	63.2236
Susceptible	8 hpi vs 2 hpi	up-regulated	Dpg10344	3.07856	4.18487	2.21073e-12	1.42209e-10	3.80226	3.9991	2.6196	42.0386	25.4493	24.0063
Susceptible	8 hpi vs 2 hpi	up-regulated	Dpg10349	6.5658	5.78288	4.84827e-47	3.81447e-44	0.526494	1.51339	0.98341	69.8221	166.452	85.5044
Susceptible	8 hpi vs 2 hpi	up-regulated	Dpg10367	3.8873	2.23174	2.29528e-05	0.000368543	0.4391	0.227192	0.263627	2.52573	8.31703	6.98173
Susceptible	8 hpi vs 2 hpi	up-regulated	Dpg10368	3.76142	1.99233	0.000259671	0.00303533	0.341062	0	0.409533	2.69749	4.30672	6.42716
Susceptible	8 hpi vs 2 hpi	up-regulated	Dpg10373	1.61727	5.71641	0.00380033	0.0267698	11.2734	13.3754	51.2291	81.7554	127.014	24.3804
Susceptible	8 hpi vs 2 hpi	up-regulated	Dpg10388	4.84683	6.54785	5.3975e-06	9.936e-05	6.39623	6.90663	4.87534	8.87795	25.1667	498.185
Susceptible	8 hpi vs 2 hpi	up-regulated	Dpg10390	1.02666	5.4103	0.00413002	0.0285225	30.1101	28.6676	22.1357	37.776	52.9149	74.0022
Susceptible	8 hpi vs 2 hpi	up-regulated	Dpg10410	3.11226	6.40234	1.16464e-05	0.000197873	18.0241	16.9755	16.373	22.463	75.8655	347.716
Susceptible	8 hpi vs 2 hpi	up-regulated	Dpg10411	1.52454	11.5789	0.00128098	0.0112559	2526.84	1258.8	946.786	5441.46	5436.92	2737.37
Susceptible	8 hpi vs 2 hpi	up-regulated	Dpg10419	2.97695	5.29041	0.000262706	0.00306031	9.5074	8.1071	7.44741	7.86275	13.053	178.009
Susceptible	8 hpi vs 2 hpi	up-regulated	Dpg10452	1.35162	5.05453	0.00492029	0.0325247	9.64883	12.1965	32.0813	50.7147	64.904	22.3688
Susceptible	8 hpi vs 2 hpi	up-regulated	Dpg10505	5.35523	8.09856	1.09094e-13	9.78782e-12	16.9022	16.2249	5.4924	249.739	248.487	1099.13
Susceptible	8 hpi vs 2 hpi	up-regulated	Dpg10509	1.57713	4.26587	0.000323942	0.00363697	9.88617	12.2394	4.26066	19.9929	18.2229	41.2132
Susceptible	8 hpi vs 2 hpi	up-regulated	Dpg10510	1.48411	4.6566	0.0025939	0.0197399	15.5032	15.0442	6.64289	29.0467	14.2152	61.0666
Susceptible	8 hpi vs 2 hpi	up-regulated	Dpg10511	1.4959	3.84145	3.21598e-05	0.000495377	6.32265	7.21376	6.42398	20.2823	18.7655	18.1394
Susceptible	8 hpi vs 2 hpi	up-regulated	Dpg10535	6.84465	3.41077	2.13452e-15	2.29809e-13	0.0520931	0.107812	0	14.3829	18.0895	22.9465
Susceptible	8 hpi vs 2 hpi	up-regulated	Dpg10548	1.56337	5.11461	1.54532e-06	3.1611e-05	19.6136	15.3045	15.4674	43.984	48.418	56.5651
Susceptible	8 hpi vs 2 hpi	up-regulated	Dpg10555	9.09226	6.19561	7.27146e-92	1.48745e-88	0.168937	0.218522	0.0760699	134.13	117.372	181.562
Susceptible	8 hpi vs 2 hpi	up-regulated	Dpg10556	6.46881	3.72921	2.90936e-16	3.38147e-14	0.176872	0.292845	0	19.3302	16.6018	34.8722
Susceptible	8 hpi vs 2 hpi	up-regulated	Dpg10557	1.35715	3.60782	0.00210679	0.0167624	6.91484	6.96107	3.88078	11.9972	10.3609	23.2375
Susceptible	8 hpi vs 2 hpi	up-regulated	Dpg10563	1.17452	4.74245	0.00128828	0.0113104	17.3484	15.9017	13.2077	28.3201	26.1278	50.1529
Susceptible	8 hpi vs 2 hpi	up-regulated	Dpg10580	1.75312	3.63601	3.27971e-05	0.000504434	6.38516	5.37433	3.07761	16.1978	11.8765	22.4286
Susceptible	8 hpi vs 2 hpi	up-regulated	Dpg10581	1.10826	3.76502	0.00243851	0.0188804	8.9325	6.83812	7.05825	19.2538	14.5945	15.7469
Susceptible	8 hpi vs 2 hpi	up-regulated	Dpg10594	1.18194	3.40152	0.0051353	0.0336045	5.82883	6.85747	3.58283	8.23227	16.8673	12.5043
Susceptible	8 hpi vs 2 hpi	up-regulated	Dpg10664	1.46513	3.19002	0.00815243	0.0487906	2.50993	2.84702	6.72313	12.1814	17.9801	3.92258
Susceptible	8 hpi vs 2 hpi	up-regulated	Dpg10689	4.62706	3.25081	8.8402e-08	2.39834e-06	0.754676	0.557817	0.25891	6.92485	7.26064	31.7868
Susceptible	8 hpi vs 2 hpi	up-regulated	Dpg10690	3.19181	2.50747	0.000100141	0.00135482	0.928024	0.668052	0.605616	3.6264	3.90617	14.518
Susceptible	8 hpi vs 2 hpi	up-regulated	Dpg10691	7.09032	4.02067	2.67891e-09	9.85608e-08	0.100797	0.139074	0.0806887	7.48898	8.55608	71.1512
Susceptible	8 hpi vs 2 hpi	up-regulated	Dpg10694	1.63925	3.46882	0.000973736	0.00907997	5.78441	5.08788	2.8651	16.3242	21.9126	6.04635
Susceptible	8 hpi vs 2 hpi	up-regulated	Dpg10701	1.21481	5.55681	0.00651376	0.0405989	28.6829	30.8488	22.8705	86.9388	82.4021	23.2834
Susceptible	8 hpi vs 2 hpi	up-regulated	Dpg10718	2.30108	5.41157	6.43597e-06	0.000116715	21.2378	11.5851	8.97687	94.2417	89.3143	24.0936
Susceptible	8 hpi vs 2 hpi	up-regulated	Dpg10733	6.66271	5.11156	5.45416e-35	2.23141e-32	0.510991	0.727067	0.383485	48.1303	47.8559	102.237
Susceptible	8 hpi vs 2 hpi	up-regulated	Dpg10734	2.1102	3.10377	1.18618e-05	0.000201199	2.50163	2.5887	2.76161	9.28358	10.2749	14.8745
Susceptible	8 hpi vs 2 hpi	up-regulated	Dpg10742	1.28706	7.504	0.00628818	0.0395301	142.268	101.622	70.3696	356.29	279.135	132.477
Susceptible	8 hpi vs 2 hpi	up-regulated	Dpg10743	1.23039	7.24206	0.00596569	0.0378679	101.584	89.5001	77.9119	330.704	177.737	123.713
Susceptible	8 hpi vs 2 hpi	up-regulated	Dpg10764	1.12902	5.29388	0.00194791	0.0157371	32.7095	25.1462	13.0391	58.4627	55.4615	42.112
Susceptible	8 hpi vs 2 hpi	up-regulated	Dpg10788	4.32693	5.06714	2.77995e-10	1.24708e-08	5.36235	2.86399	0.623118	42.5357	19.1124	121.832
Susceptible	8 hpi vs 2 hpi	up-regulated	Dpg10795	1.99164	5.29608	6.62522e-06	0.000119511	23.1377	17.3587	5.03562	61.0339	81.4114	40.5361
Susceptible	8 hpi vs 2 hpi	up-regulated	Dpg10811	1.1331	6.28823	0.00257314	0.0196111	41.2721	53.1078	49.5578	73.2558	111.335	131.238
Susceptible	8 hpi vs 2 hpi	up-regulated	Dpg10812	2.05008	5.18533	3.78559e-05	0.000574465	15.46	9.59885	15.9934	83.7965	69.0776	18.2085
Susceptible	8 hpi vs 2 hpi	up-regulated	Dpg10833	2.37582	5.59673	1.52565e-06	3.12712e-05	11.5371	12.6636	21.2566	36.9424	60.7504	138.192
Susceptible	8 hpi vs 2 hpi	up-regulated	Dpg10834	1.99177	5.48373	6.81965e-09	2.29445e-07	20.4938	13.3042	18.6045	81.1424	67.2974	60.3755
Susceptible	8 hpi vs 2 hpi	up-regulated	Dpg10835	1.4848	6.65364	0.00295325	0.021923	31.8434	31.9672	93.4066	166.426	210.118	63.804
Susceptible	8 hpi vs 2 hpi	up-regulated	Dpg10838	1.45052	3.26352	0.000940774	0.00886026	5.19022	4.47132	3.16215	8.86076	10.8155	15.5082
Susceptible	8 hpi vs 2 hpi	up-regulated	Dpg10840	1.73806	5.36538	1.64148e-06	3.33116e-05	18.7754	16.2768	20.0864	78.6283	64.9459	41.4037
Susceptible	8 hpi vs 2 hpi	up-regulated	Dpg10867	1.67333	4.74487	1.05004e-05	0.000179595	13.5868	15.0377	7.42424	24.8614	42.1039	48.8881
Susceptible	8 hpi vs 2 hpi	up-regulated	Dpg10873	1.43781	3.72952	0.00194296	0.0157096	4.01152	5.36611	9.60436	17.728	25.6364	8.84441
Susceptible	8 hpi vs 2 hpi	up-regulated	Dpg10877	2.57791	4.15431	2.3741e-11	1.33419e-09	4.46591	4.4956	4.99768	33.5082	26.9176	24.7608
Susceptible	8 hpi vs 2 hpi	up-regulated	Dpg10878	2.13627	6.28581	1.2748e-08	4.10022e-07	27.7128	27.8952	29.5706	101.712	112.67	160.602
Susceptible	8 hpi vs 2 hpi	up-regulated	Dpg10882	1.04936	6.22222	0.00709616	0.0435129	38.3381	45.1467	59.6466	105.474	128.314	63.1001
Susceptible	8 hpi vs 2 hpi	up-regulated	Dpg10894	1.14587	3.85722	0.00352843	0.0253013	9.15256	8.05045	6.86876	11.5163	24.5592	17.5171
Susceptible	8 hpi vs 2 hpi	up-regulated	Dpg10896	1.08346	5.3864	0.000974756	0.00907997	23.7156	27.8847	25.8413	64.2179	57.0962	43.8006
Susceptible	8 hpi vs 2 hpi	up-regulated	Dpg10915	1.07482	3.62505	0.00482895	0.0320668	8.74815	7.50219	4.35266	17.5842	12.4097	14.1174
Susceptible	8 hpi vs 2 hpi	up-regulated	Dpg10916	3.32024	3.23028	3.66874e-09	1.30291e-07	1.84871	1.91306	0.246651	11.8155	20.3183	11.8546
Susceptible	8 hpi vs 2 hpi	up-regulated	Dpg10935	2.37784	4.89159	1.55423e-10	7.22575e-09	9.90849	12.2278	4.90378	52.5657	35.9997	54.5654
Susceptible	8 hpi vs 2 hpi	up-regulated	Dpg10949	1.30291	6.05318	0.000351604	0.00389621	45.3922	42.2054	24.6402	104.536	88.8605	84.5904
Susceptible	8 hpi vs 2 hpi	up-regulated	Dpg10985	1.21348	4.95136	0.000190568	0.0023712	22.7562	15.6787	14.8214	43.744	37.0578	42.8555
Susceptible	8 hpi vs 2 hpi	up-regulated	Dpg10998	1.67265	3.77093	0.000619026	0.00626251	5.65165	6.591	5.00891	20.5759	28.7916	7.1847
Susceptible	8 hpi vs 2 hpi	up-regulated	Dpg11002	1.80243	2.6823	0.00105621	0.00963684	2.69871	2.10766	1.52854	4.75947	7.71571	10.0153
Susceptible	8 hpi vs 2 hpi	up-regulated	Dpg11003	1.02426	4.27226	0.00307309	0.0225987	13.4922	11.6404	9.99379	19.028	22.853	29.4077
Susceptible	8 hpi vs 2 hpi	up-regulated	Dpg11005	1.39905	7.98947	0.00354672	0.0253677	137.797	139.14	140.166	396.209	548.839	155.99
Susceptible	8 hpi vs 2 hpi	up-regulated	Dpg11018	1.51983	4.00928	0.0062957	0.0395337	11.1816	9.7224	1.37267	14.3327	11.503	38.4987
Susceptible	8 hpi vs 2 hpi	down-regulated	Dpg16	-1.63302	2.72311	0.00480841	0.0319977	4.19099	6.22055	11.4372	2.49591	1.2473	2.9417
Susceptible	8 hpi vs 2 hpi	down-regulated	Dpg34	-1.17481	6.21248	0.00230394	0.0180159	85.3097	93.4375	121.331	44.4454	60.029	28.6419
Susceptible	8 hpi vs 2 hpi	down-regulated	Dpg44	-2.25528	5.57606	2.14002e-09	7.93049e-08	75.5496	80.7692	69.3455	24.9276	10.73	11.7914
Susceptible	8 hpi vs 2 hpi	down-regulated	Dpg48	-1.3783	5.65949	3.13261e-05	0.000483992	61.5455	74.9588	73.782	25.7084	24.8044	30.0243
Susceptible	8 hpi vs 2 hpi	down-regulated	Dpg49	-1.44642	8.23336	0.00127455	0.011209	475.086	540.195	296.172	163.511	102.47	214.788
Susceptible	8 hpi vs 2 hpi	down-regulated	Dpg74	-1.27173	6.31499	0.00046309	0.00488297	89.2573	116.42	123.536	38.5384	50.3451	47.1875
Susceptible	8 hpi vs 2 hpi	down-regulated	Dpg91	-1.06898	5.11565	0.00116402	0.0104803	36.8139	42.5435	53.7338	23.775	19.0214	20.5111
Susceptible	8 hpi vs 2 hpi	down-regulated	Dpg98	-1.11509	4.47914	0.00202151	0.0161911	20.0627	27.0304	36.732	14.8537	10.0332	13.5694
Susceptible	8 hpi vs 2 hpi	down-regulated	Dpg121	-1.75838	5.40093	2.57871e-07	6.27976e-06	55.1145	64.4718	66.6483	17.0796	13.8686	23.4987
Susceptible	8 hpi vs 2 hpi	down-regulated	Dpg122	-1.914	6.48348	7.11603e-07	1.54528e-05	125.313	136.72	152.275	31.5979	28.5567	49.1052
Susceptible	8 hpi vs 2 hpi	down-regulated	Dpg123	-1.34179	4.34155	0.000351219	0.00389621	25.3068	25.1588	28.7595	6.88841	6.27705	17.1384
Susceptible	8 hpi vs 2 hpi	down-regulated	Dpg198	-1.61525	3.57911	0.000566417	0.00580493	9.69774	12.2489	23.803	3.84527	4.57713	6.04685
Susceptible	8 hpi vs 2 hpi	down-regulated	Dpg258	-1.85179	2.27327	0.00809278	0.0485472	5.18535	3.80704	5.39153	1.99954	0.792557	0.989437
Susceptible	8 hpi vs 2 hpi	down-regulated	Dpg353	-1.48374	3.3262	0.000773709	0.00755393	15.6113	9.71712	10.9936	3.37585	2.96437	6.08285
Susceptible	8 hpi vs 2 hpi	down-regulated	Dpg354	-2.46284	6.63419	5.10478e-06	9.51033e-05	225.68	124.485	143.083	57.0172	23.7656	8.98248
Susceptible	8 hpi vs 2 hpi	down-regulated	Dpg355	-2.17174	5.92158	1.96441e-08	6.01556e-07	122.093	92.721	72.039	28.683	17.8735	17.1604
Susceptible	8 hpi vs 2 hpi	down-regulated	Dpg356	-2.32581	2.10981	0.00442608	0.0300199	4.25325	4.29125	4.0857	1.37615	0.447561	0.50094
Susceptible	8 hpi vs 2 hpi	down-regulated	Dpg359	-1.25806	4.36792	0.0077943	0.0469383	16.1472	15.3784	48.172	11.5072	12.7811	8.83576
Susceptible	8 hpi vs 2 hpi	down-regulated	Dpg389	-1.7258	4.92745	1.91635e-07	4.91239e-06	46.7157	44.1849	39.927	14.762	10.8023	13.7552
Susceptible	8 hpi vs 2 hpi	down-regulated	Dpg390	-1.50428	3.38721	0.00548108	0.0354589	6.66151	8.29359	23.4967	4.14108	4.45414	4.61759
Susceptible	8 hpi vs 2 hpi	down-regulated	Dpg420	-1.69292	9.50622	7.95399e-05	0.00110535	925.571	1105.62	1291.38	354.061	436.862	236.844
Susceptible	8 hpi vs 2 hpi	down-regulated	Dpg440	-2.15929	9.35286	9.42678e-06	0.000163656	1121.12	1015.92	1057.42	346.437	262.895	106.112
Susceptible	8 hpi vs 2 hpi	down-regulated	Dpg454	-3.69186	3.83562	2.91392e-11	1.611e-09	24.5918	13.8994	29.8899	2.97898	1.26575	0.865766
Susceptible	8 hpi vs 2 hpi	down-regulated	Dpg490	-2.69665	4.22546	1.20255e-11	6.98848e-10	27.3977	31.9813	26.8959	5.18737	4.81024	3.24207
Susceptible	8 hpi vs 2 hpi	down-regulated	Dpg500	-1.76959	3.69811	0.000444518	0.00473104	9.68373	12.7765	29.1665	4.64179	3.5665	6.46302
Susceptible	8 hpi vs 2 hpi	down-regulated	Dpg501	-2.30138	3.28172	0.000407131	0.00439254	6.49617	6.86841	26.0294	1.62463	3.12069	2.86916
Susceptible	8 hpi vs 2 hpi	down-regulated	Dpg510	-5.15325	5.95008	1.3313e-15	1.46414e-13	58.7803	69.5768	219.382	4.31374	2.39468	2.80211
Susceptible	8 hpi vs 2 hpi	down-regulated	Dpg563	-2.39492	4.93274	9.22193e-09	3.02314e-07	36.3215	42.1892	64.7777	14.1712	9.12551	4.1784
Susceptible	8 hpi vs 2 hpi	down-regulated	Dpg585	-4.06057	5.9734	1.4412e-11	8.23498e-10	86.8493	62.5665	193.601	14.3415	4.37273	1.9577
Susceptible	8 hpi vs 2 hpi	down-regulated	Dpg620	-1.18029	4.84907	0.000239784	0.00285176	36.4664	36.8913	38.5118	16.3365	18.7572	14.2672
Susceptible	8 hpi vs 2 hpi	down-regulated	Dpg628	-1.26532	3.90111	0.000976155	0.00908472	13.8017	17.8433	23.7497	8.12638	6.6327	8.02107
Susceptible	8 hpi vs 2 hpi	down-regulated	Dpg773	-1.1227	5.27991	0.000882134	0.00838519	65.5359	44.4158	41.9814	19.7897	22.8569	26.6344
Susceptible	8 hpi vs 2 hpi	down-regulated	Dpg774	-1.97833	10.7505	0.00432463	0.0294882	3465.27	2335.04	2433.48	1566.78	453.609	69.3955
Susceptible	8 hpi vs 2 hpi	down-regulated	Dpg828	-1.03557	5.13057	0.00310507	0.0227661	33.4268	43.2007	57.0194	23.931	15.7002	25.1762
Susceptible	8 hpi vs 2 hpi	down-regulated	Dpg847	-1.81702	5.87779	3.54191e-07	8.30887e-06	71.7984	99.6459	93.5152	23.0788	20.9768	30.6416
Susceptible	8 hpi vs 2 hpi	down-regulated	Dpg848	-1.95787	5.28165	1.59895e-07	4.19335e-06	44.4048	64.6558	66.6886	14.1272	8.8215	21.5985
Susceptible	8 hpi vs 2 hpi	down-regulated	Dpg855	-1.07413	3.98239	0.00328914	0.0238253	15.2683	18.9649	22.488	10.8879	6.54271	9.33097
Susceptible	8 hpi vs 2 hpi	down-regulated	Dpg929	-1.18989	5.50538	0.000346922	0.00385687	60.302	71.3469	49.4159	25.583	24.3594	29.2001
Susceptible	8 hpi vs 2 hpi	down-regulated	Dpg940	-1.42916	5.24392	2.88118e-05	0.000451281	39.519	55.927	61.6447	18.7851	16.095	23.0138
Susceptible	8 hpi vs 2 hpi	down-regulated	Dpg970	-2.56034	6.05156	3.66211e-08	1.07324e-06	136.9	99.6752	92.6648	15.3601	6.65082	32.9027
Susceptible	8 hpi vs 2 hpi	down-regulated	Dpg975	-1.51399	6.67844	0.00184867	0.0150903	105.726	118.428	222.078	69.4567	63.6084	23.4121
Susceptible	8 hpi vs 2 hpi	down-regulated	Dpg981	-1.52342	6.71823	0.000124316	0.00163222	140.617	143.553	175.409	39.5955	63.6994	56.1956
Susceptible	8 hpi vs 2 hpi	down-regulated	Dpg982	-1.74681	8.34172	5.8498e-05	0.000846276	363.374	399.664	727.005	159.926	138.453	145.35
Susceptible	8 hpi vs 2 hpi	down-regulated	Dpg998	-1.85157	2.67839	0.00140573	0.0120417	7.77475	5.63175	8.16865	3.91308	0.818123	1.14462
Susceptible	8 hpi vs 2 hpi	down-regulated	Dpg1065	-2.50788	6.82847	8.75705e-10	3.6262e-08	180.265	217.543	170.224	36.6372	38.6418	24.6427
Susceptible	8 hpi vs 2 hpi	down-regulated	Dpg1091	-1.48039	3.50794	0.000406762	0.00439254	12.41	12.14	17.4888	6.31201	4.70285	3.94781
Susceptible	8 hpi vs 2 hpi	down-regulated	Dpg1111	-2.67439	5.78164	5.33821e-12	3.23072e-10	65.3404	103.567	104.611	19.51	12.5397	10.8584
Susceptible	8 hpi vs 2 hpi	down-regulated	Dpg1122	-1.54668	6.93156	7.64246e-05	0.00107019	168.951	167.31	200.056	69.3174	63.8071	50.4651
Susceptible	8 hpi vs 2 hpi	down-regulated	Dpg1167	-3.04678	4.29655	8.62505e-12	5.12889e-10	28.3592	41.6672	23.3949	4.20262	4.55601	2.48595
Susceptible	8 hpi vs 2 hpi	down-regulated	Dpg1239	-1.45887	4.76739	0.00355596	0.0253983	39.0147	19.9005	52.6353	24.4055	12.2582	4.19885
Susceptible	8 hpi vs 2 hpi	down-regulated	Dpg1254	-2.01837	3.31627	7.11807e-06	0.000127726	13.2379	13.3381	12.2237	2.72742	2.19947	4.23976
Susceptible	8 hpi vs 2 hpi	down-regulated	Dpg1270	-2.99769	4.88302	2.72388e-14	2.53272e-12	41.6268	58.0636	45.6016	6.888	8.76063	2.68643
Susceptible	8 hpi vs 2 hpi	down-regulated	Dpg1274	-1.17835	4.64833	0.000640841	0.00645766	24.0081	36.7971	35.4632	14.905	10.9069	16.4363
Susceptible	8 hpi vs 2 hpi	down-regulated	Dpg1287	-1.82038	3.82071	1.76869e-05	0.000288981	21.1092	23.3086	12.3822	5.05924	3.8298	6.85851
Susceptible	8 hpi vs 2 hpi	down-regulated	Dpg1303	-1.17741	4.82267	0.000730949	0.00722333	31.3511	41.0643	37.0233	14.1478	22.9841	11.4766
Susceptible	8 hpi vs 2 hpi	down-regulated	Dpg1304	-1.15912	4.80488	0.000425553	0.00456243	37.2555	41.6419	28.7466	15.6274	15.6247	16.8229
Susceptible	8 hpi vs 2 hpi	down-regulated	Dpg1305	-2.46706	4.73611	3.96063e-11	2.0668e-09	43.5549	49.1759	31.8213	5.11647	8.1766	8.81462
Susceptible	8 hpi vs 2 hpi	down-regulated	Dpg1329	-1.34334	5.61705	0.00256095	0.0195723	59.1618	75.1679	68.0272	36.2858	36.072	7.93696
Susceptible	8 hpi vs 2 hpi	down-regulated	Dpg1346	-1.13355	7.38794	0.00400743	0.0277754	246.629	235.432	199.858	126.401	93.307	91.1637
Susceptible	8 hpi vs 2 hpi	down-regulated	Dpg1351	-1.56863	4.93494	0.000141507	0.00182821	51.2342	36.6642	40.2912	25.0601	12.2253	6.37424
Susceptible	8 hpi vs 2 hpi	down-regulated	Dpg1357	-1.64466	2.75903	0.00413486	0.0285367	6.0351	5.01414	11.6365	3.58826	1.77085	1.70866
Susceptible	8 hpi vs 2 hpi	down-regulated	Dpg1361	-1.73067	4.58128	5.30473e-06	9.81136e-05	36.0009	30.8748	34.118	16.4474	9.38094	4.98181
Susceptible	8 hpi vs 2 hpi	down-regulated	Dpg1431	-3.96416	5.06846	9.16922e-17	1.18712e-14	39.8321	77.1184	58.8392	8.31472	2.39688	0.722277
Susceptible	8 hpi vs 2 hpi	down-regulated	Dpg1462	-1.37216	6.89666	0.00155544	0.0130572	205.142	154.901	146.775	99.4095	43.4921	52.9947
Susceptible	8 hpi vs 2 hpi	down-regulated	Dpg1491	-2.9939	2.63318	0.00045997	0.00486512	3.15403	4.52721	15.719	2.19462	0.499623	0.0798873
Susceptible	8 hpi vs 2 hpi	down-regulated	Dpg1492	-2.10435	4.58983	2.5356e-05	0.000402079	18.3907	26.5333	62.6386	10.8779	9.38663	4.74396
Susceptible	8 hpi vs 2 hpi	down-regulated	Dpg1574	-1.51321	7.72049	0.00186298	0.0151708	237.164	311.383	379.32	140.53	150.25	34.5962
Susceptible	8 hpi vs 2 hpi	down-regulated	Dpg1600	-1.92129	2.51613	0.00224396	0.0176684	6.19454	4.55894	7.91906	1.72781	2.02295	0.974873
Susceptible	8 hpi vs 2 hpi	down-regulated	Dpg1601	-1.9065	3.81459	5.12666e-06	9.53373e-05	17.6037	15.0377	25.11	3.22801	5.22155	6.4009
Susceptible	8 hpi vs 2 hpi	down-regulated	Dpg1623	-2.20494	3.65624	2.37177e-07	5.85731e-06	17.833	15.3601	19.4095	4.49896	3.65795	3.07067
Susceptible	8 hpi vs 2 hpi	down-regulated	Dpg1624	-1.52342	2.82214	0.00331132	0.0239351	5.92231	7.2718	10.2954	2.09732	1.95329	3.69581
Susceptible	8 hpi vs 2 hpi	down-regulated	Dpg1676	-1.69168	2.98371	0.00134171	0.0116296	6.12821	8.29581	13.4212	3.49173	3.20402	1.81578
Susceptible	8 hpi vs 2 hpi	down-regulated	Dpg1744	-1.27007	3.20465	0.00308577	0.0226571	11.3019	10.3215	9.76941	3.42671	3.51053	5.65327
Susceptible	8 hpi vs 2 hpi	down-regulated	Dpg1763	-1.36409	5.42128	0.00152532	0.0128658	65.0747	77.3159	33.6153	26.2606	31.4096	11.1363
Susceptible	8 hpi vs 2 hpi	down-regulated	Dpg1767	-1.59774	7.16022	0.000380674	0.00417313	248.943	280.205	105.904	73.4462	64.7237	71.5143
Susceptible	8 hpi vs 2 hpi	down-regulated	Dpg1826	-2.0216	2.8012	0.000565779	0.0058042	9.29638	10.867	4.2377	2.10428	2.17387	1.62209
Susceptible	8 hpi vs 2 hpi	down-regulated	Dpg1869	-1.31455	5.27896	0.00484843	0.0321594	85.4161	32.7923	39.726	31.3693	23.1309	9.26508
Susceptible	8 hpi vs 2 hpi	down-regulated	Dpg1915	-1.89501	6.06028	1.19699e-06	2.5243e-05	100.05	120.049	84.9014	35.6156	30.6193	16.1294
Susceptible	8 hpi vs 2 hpi	down-regulated	Dpg1928	-2.32722	4.34988	7.5226e-09	2.51442e-07	23.4757	34.9209	33.0512	7.08928	8.39904	2.90318
Susceptible	8 hpi vs 2 hpi	down-regulated	Dpg1938	-2.40985	5.39412	2.59834e-09	9.59414e-08	81.0071	42.3635	78.5094	17.974	8.9904	10.9012
Susceptible	8 hpi vs 2 hpi	down-regulated	Dpg1942	-1.37277	5.38464	0.000250407	0.00295621	65.6939	64.8629	41.6018	18.2921	15.1466	32.3292
Susceptible	8 hpi vs 2 hpi	down-regulated	Dpg1949	-4.29287	7.83109	6.69509e-12	4.00452e-10	288.37	257.365	740.916	40.9278	12.3079	12.44
Susceptible	8 hpi vs 2 hpi	down-regulated	Dpg1974	-1.27232	8.14866	0.00718902	0.0439768	413.483	358.317	423.846	273.647	153.834	67.8836
Susceptible	8 hpi vs 2 hpi	down-regulated	Dpg2026	-1.90274	5.45955	0.000275959	0.00318928	57.3288	69.2393	71.6902	28.5992	23.0459	1.80182
Susceptible	8 hpi vs 2 hpi	down-regulated	Dpg2027	-2.1267	2.96767	0.000169718	0.00214306	5.83106	10.8612	12.2141	3.91308	2.31801	0.457849
Susceptible	8 hpi vs 2 hpi	down-regulated	Dpg2032	-1.26153	5.44254	0.000171935	0.00216571	47.2726	59.1376	69.2922	26.7972	24.2041	22.2468
Susceptible	8 hpi vs 2 hpi	down-regulated	Dpg2126	-3.54029	8.11791	1.38846e-09	5.4664e-08	340.48	510.613	670.252	65.0018	54.5295	11.4575
Susceptible	8 hpi vs 2 hpi	down-regulated	Dpg2133	-1.13793	5.30144	0.000664108	0.00665904	45.0936	45.758	63.9489	27.112	19.4304	23.5792
Susceptible	8 hpi vs 2 hpi	down-regulated	Dpg2152	-1.43942	4.01012	0.000384295	0.00419933	19.3123	28.33	14.2476	8.08703	5.33248	9.20745
Susceptible	8 hpi vs 2 hpi	down-regulated	Dpg2167	-2.42983	6.77349	1.79281e-09	6.79144e-08	174.436	207.064	160.52	29.3023	41.3282	29.806
Susceptible	8 hpi vs 2 hpi	down-regulated	Dpg2193	-3.96546	5.75917	1.97229e-19	3.36209e-17	65.9599	81.2278	145.433	8.635	4.42963	5.46831
Susceptible	8 hpi vs 2 hpi	down-regulated	Dpg2196	-1.44339	3.42671	0.000443257	0.00472253	12.4332	13.8629	12.6155	5.14602	4.24843	4.75512
Susceptible	8 hpi vs 2 hpi	down-regulated	Dpg2201	-2.75352	4.95111	9.86242e-13	7.30962e-11	54.6593	59.4566	35.8801	9.23937	6.46985	6.44492
Susceptible	8 hpi vs 2 hpi	down-regulated	Dpg2215	-1.99188	2.28993	0.00465863	0.0312819	4.53125	4.89064	5.44094	0.770712	1.23049	1.43463
Susceptible	8 hpi vs 2 hpi	down-regulated	Dpg2221	-1.36184	4.50733	0.000270654	0.00313861	31.2417	38.6003	19.5724	11.5696	13.6338	9.72201
Susceptible	8 hpi vs 2 hpi	down-regulated	Dpg2299	-1.63952	5.41194	1.58492e-05	0.000263158	64.117	55.8525	64.2993	25.4236	8.64607	24.6269
Susceptible	8 hpi vs 2 hpi	down-regulated	Dpg2323	-1.7111	4.06207	3.43325e-06	6.4908e-05	23.7376	23.5874	20.3338	8.78369	5.95724	5.90738
Susceptible	8 hpi vs 2 hpi	down-regulated	Dpg2348	-2.77365	4.46732	1.69795e-08	5.27863e-07	23.6833	23.8148	57.8807	4.81371	2.64186	7.39235
Susceptible	8 hpi vs 2 hpi	down-regulated	Dpg2382	-1.60486	2.76694	0.0025214	0.019361	5.94536	9.25951	7.21105	1.89989	1.51665	3.60727
Susceptible	8 hpi vs 2 hpi	down-regulated	Dpg2388	-1.84977	2.57645	0.00216528	0.017128	5.33797	4.9379	9.37163	1.91902	1.36171	1.85751
Susceptible	8 hpi vs 2 hpi	down-regulated	Dpg2431	-1.38924	3.86897	0.000817808	0.00790599	22.8306	21.0628	11.1202	8.61719	4.79442	7.46607
Susceptible	8 hpi vs 2 hpi	down-regulated	Dpg2453	-1.06893	4.65412	0.00118387	0.0106028	26.5227	30.7304	37.4028	14.6216	14.1528	16.0308
Susceptible	8 hpi vs 2 hpi	down-regulated	Dpg2476	-2.16426	4.8868	1.26089e-06	2.6427e-05	28.8209	36.1682	70.4283	7.27105	6.38479	15.7814
Susceptible	8 hpi vs 2 hpi	down-regulated	Dpg2477	-1.70033	2.54957	0.00542179	0.0352339	3.97617	5.15903	9.6223	1.09958	0.514961	3.60236
Susceptible	8 hpi vs 2 hpi	down-regulated	Dpg2493	-2.14598	2.1223	0.00669454	0.0414227	3.90067	4.62714	3.99834	1.36811	0.600674	0.672315
Susceptible	8 hpi vs 2 hpi	down-regulated	Dpg2495	-1.51181	9.9544	0.000460671	0.0048675	1565.65	1555.03	1277.05	661.188	550.011	331.213
Susceptible	8 hpi vs 2 hpi	down-regulated	Dpg2509	-2.34659	3.61982	3.17149e-07	7.59673e-06	12.1334	18.7695	20.8133	4.27299	2.73595	2.98934
Susceptible	8 hpi vs 2 hpi	down-regulated	Dpg2510	-2.4764	2.78503	0.0019707	0.0158711	3.76495	2.7225	19.5266	3.5224	0.668253	0.347264
Susceptible	8 hpi vs 2 hpi	down-regulated	Dpg2511	-1.29027	6.22578	0.000283854	0.00325843	112.344	114.786	82.8208	40.721	44.4048	41.49
Susceptible	8 hpi vs 2 hpi	down-regulated	Dpg2528	-1.38728	2.97331	0.0045519	0.0306604	6.40753	9.33752	10.5173	1.22573	2.10317	6.05812
Susceptible	8 hpi vs 2 hpi	down-regulated	Dpg2529	-2.14895	2.60164	0.000744671	0.0073306	8.13001	9.21848	3.21944	0.37312	1.45618	2.44478
Susceptible	8 hpi vs 2 hpi	down-regulated	Dpg2530	-2.23446	2.25432	0.00241476	0.0187676	6.02543	5.66086	2.95115	0.456035	0.83427	1.49403
Susceptible	8 hpi vs 2 hpi	down-regulated	Dpg2532	-1.84377	4.13759	1.50766e-06	3.10894e-05	21.4042	21.2099	30.8778	7.28702	6.52616	6.41371
Susceptible	8 hpi vs 2 hpi	down-regulated	Dpg2565	-2.73435	7.45677	1.31403e-08	4.21314e-07	316.194	372.307	215.131	56.8619	56.3706	22.7869
Susceptible	8 hpi vs 2 hpi	down-regulated	Dpg2566	-2.07401	7.57087	7.57002e-06	0.00013442	289.064	329.906	291.864	98.4327	83.979	34.2357
Susceptible	8 hpi vs 2 hpi	down-regulated	Dpg2567	-3.56199	5.60547	6.30289e-18	9.62179e-16	94.2974	104.292	57.4691	8.53195	9.24013	3.95984
Susceptible	8 hpi vs 2 hpi	down-regulated	Dpg2595	-2.57223	6.30265	6.09008e-06	0.000111231	99.1828	104.064	190.94	42.7369	19.6028	4.2301
Susceptible	8 hpi vs 2 hpi	down-regulated	Dpg2612	-1.08877	6.44041	0.00719911	0.0440123	89.0574	85.6042	172.052	52.9814	62.3949	47.4617
Susceptible	8 hpi vs 2 hpi	down-regulated	Dpg2613	-1.68993	5.59874	0.00384176	0.026961	24.5565	25.7641	163.131	29.7542	22.8496	13.4569
Susceptible	8 hpi vs 2 hpi	down-regulated	Dpg2636	-2.53456	6.3812	2.06149e-10	9.45511e-09	119.555	129.577	166.293	20.8117	17.0951	33.0803
Susceptible	8 hpi vs 2 hpi	down-regulated	Dpg2654	-1.42876	5.35087	0.00018458	0.00230595	45.6503	57.1027	66.8326	32.211	18.8422	12.349
Susceptible	8 hpi vs 2 hpi	down-regulated	Dpg2727	-1.81631	3.56664	0.00214696	0.017049	7.59076	9.15302	30.0475	5.36531	5.75379	2.08354
Susceptible	8 hpi vs 2 hpi	down-regulated	Dpg2740	-2.7686	3.45139	6.84398e-07	1.48937e-05	13.1648	10.7412	23.286	4.65999	0.95906	1.19272
Susceptible	8 hpi vs 2 hpi	down-regulated	Dpg2742	-2.59434	5.84756	3.37831e-11	1.84777e-09	101.679	81.221	102.1	24.5404	12.0135	10.785
Susceptible	8 hpi vs 2 hpi	down-regulated	Dpg2751	-2.20491	4.77374	5.1646e-09	1.78458e-07	35.1615	36.0922	53.4414	12.4201	8.14492	6.50372
Susceptible	8 hpi vs 2 hpi	down-regulated	Dpg2761	-2.28124	7.35886	2.15864e-07	5.45149e-06	214.566	282.452	308.54	81.1013	36.7112	47.9024
Susceptible	8 hpi vs 2 hpi	down-regulated	Dpg2763	-1.16227	6.91454	0.00385177	0.0269835	157.283	121.382	213.632	77.1344	77.5327	65.1427
Susceptible	8 hpi vs 2 hpi	down-regulated	Dpg2797	-2.34074	4.90201	1.34423e-10	6.36517e-09	43.8813	38.3363	57.4461	8.3585	7.12461	11.5101
Susceptible	8 hpi vs 2 hpi	down-regulated	Dpg2798	-1.4659	5.35112	0.00455349	0.0306604	82.2157	71.644	16.677	31.6143	17.3322	12.9877
Susceptible	8 hpi vs 2 hpi	down-regulated	Dpg2855	-1.17041	3.4817	0.00384469	0.026961	10.0391	14.0677	14.6376	5.11287	4.71604	7.038
Susceptible	8 hpi vs 2 hpi	down-regulated	Dpg2958	-2.53563	5.06704	1.59557e-09	6.15829e-08	52.791	75.2469	32.0646	8.34467	6.59263	12.2175
Susceptible	8 hpi vs 2 hpi	down-regulated	Dpg2963	-1.45998	3.93209	0.0036859	0.0261619	11.0275	12.0597	36.1128	6.30704	6.06574	8.67096
Susceptible	8 hpi vs 2 hpi	down-regulated	Dpg2969	-1.74017	3.00802	0.000591684	0.0060457	9.74112	11.7429	6.87333	4.33234	1.90214	2.24727
Susceptible	8 hpi vs 2 hpi	down-regulated	Dpg3002	-1.36358	10.0211	0.000756728	0.00743498	1474.86	1500.12	1505.87	564.5	694.354	482.461
Susceptible	8 hpi vs 2 hpi	down-regulated	Dpg3017	-1.04772	4.67027	0.00285593	0.0213527	33.2693	39.247	22.3711	15.708	17.621	12.8001
Susceptible	8 hpi vs 2 hpi	down-regulated	Dpg3057	-1.55206	3.13541	0.0009811	0.00912245	11.432	9.97624	9.5425	6.32287	2.33054	1.99474
Susceptible	8 hpi vs 2 hpi	down-regulated	Dpg3060	-2.84621	2.86932	2.63294e-06	5.11001e-05	9.95506	10.3016	8.1788	1.58224	1.10269	1.04907
Susceptible	8 hpi vs 2 hpi	down-regulated	Dpg3061	-1.75354	4.72958	3.10744e-07	7.49598e-06	44.1412	38.135	31.1576	11.4877	9.69476	12.1559
Susceptible	8 hpi vs 2 hpi	down-regulated	Dpg3063	-3.21935	3.62361	6.58396e-09	2.22983e-07	24.6433	20.9123	10.121	2.23918	1.5673	1.9137
Susceptible	8 hpi vs 2 hpi	down-regulated	Dpg3064	-2.83874	4.28577	1.01734e-10	4.95492e-09	38.1476	33.6886	19.7453	4.08602	3.18083	5.16228
Susceptible	8 hpi vs 2 hpi	down-regulated	Dpg3065	-3.84676	4.56782	1.71951e-15	1.87097e-13	51.3531	45.7008	23.5551	2.51079	2.01742	3.46768
Susceptible	8 hpi vs 2 hpi	down-regulated	Dpg3066	-3.83178	10.4872	1.5463e-14	1.50625e-12	3332.89	3269.08	1430.88	189.19	184.078	190.58
Susceptible	8 hpi vs 2 hpi	down-regulated	Dpg3067	-2.47325	3.87293	8.92585e-08	2.40246e-06	26.5191	24.2685	13.2571	4.30639	4.48008	2.67718
Susceptible	8 hpi vs 2 hpi	down-regulated	Dpg3068	-2.60587	4.38545	3.66258e-09	1.30291e-07	37.5813	29.6973	30.1338	2.1885	1.37268	11.4132
Susceptible	8 hpi vs 2 hpi	down-regulated	Dpg3069	-3.67214	5.48946	6.63516e-19	1.07721e-16	94.1928	91.0107	51.9532	4.74991	4.04872	9.19145
Susceptible	8 hpi vs 2 hpi	down-regulated	Dpg3097	-1.32514	7.86924	0.000734089	0.00724736	323.464	366.392	303.874	134.517	123.042	138.841
Susceptible	8 hpi vs 2 hpi	down-regulated	Dpg3115	-1.12052	3.71807	0.00285845	0.0213559	14.7041	14.367	17.5466	6.50942	5.69042	8.76646
Susceptible	8 hpi vs 2 hpi	down-regulated	Dpg3131	-1.2562	7.39046	0.00116259	0.0104766	230.583	227.558	242.934	96.4385	85.5703	111.123
Susceptible	8 hpi vs 2 hpi	down-regulated	Dpg3144	-1.09471	4.0304	0.00244933	0.0189453	16.3102	18.5442	24.3249	8.88876	10.4945	8.19786
Susceptible	8 hpi vs 2 hpi	down-regulated	Dpg3178	-2.49336	4.60036	1.10724e-10	5.31683e-09	31.4067	33.9443	47.6845	8.53085	5.72844	5.67184
Susceptible	8 hpi vs 2 hpi	down-regulated	Dpg3206	-1.46141	3.30313	0.000741924	0.00731152	11.7672	12.6019	10.9583	3.41804	1.91449	6.91233
Susceptible	8 hpi vs 2 hpi	down-regulated	Dpg3224	-1.53757	4.86006	2.38031e-06	4.6729e-05	40.218	42.7969	37.6337	12.0564	14.8914	14.3479
Susceptible	8 hpi vs 2 hpi	down-regulated	Dpg3240	-1.79246	5.16159	1.28732e-05	0.000217991	54.9592	73.3102	28.3766	11.3278	13.5592	19.8768
Susceptible	8 hpi vs 2 hpi	down-regulated	Dpg3241	-4.95752	5.77059	1.75654e-23	4.08317e-21	97.1981	157.831	47.5031	3.67592	2.30562	3.4408
Susceptible	8 hpi vs 2 hpi	down-regulated	Dpg3242	-1.30036	5.48489	0.00263334	0.0199954	61.1186	86.0911	34.7818	37.9257	22.1396	14.3096
Susceptible	8 hpi vs 2 hpi	down-regulated	Dpg3248	-2.37663	1.96265	0.00731054	0.0444808	2.30761	2.78592	5.69571	0.368709	0.809419	0.603971
Susceptible	8 hpi vs 2 hpi	down-regulated	Dpg3275	-2.32681	3.95968	6.72025e-09	2.26847e-07	26.3585	20.2019	21.3896	4.44261	3.87344	4.87734
Susceptible	8 hpi vs 2 hpi	down-regulated	Dpg3291	-2.10352	4.65935	3.1195e-06	5.97494e-05	49.7487	46.6509	16.2509	8.45588	8.05379	9.45406
Susceptible	8 hpi vs 2 hpi	down-regulated	Dpg3314	-1.38509	6.55571	0.000824811	0.00795115	108.812	98.6621	192.155	48.4202	63.7775	40.7014
Susceptible	8 hpi vs 2 hpi	down-regulated	Dpg3349	-2.99056	3.35143	2.89943e-05	0.000453446	7.79273	8.91086	27.5589	4.60524	0.748872	0.167638
Susceptible	8 hpi vs 2 hpi	down-regulated	Dpg3355	-1.08368	4.04288	0.00446849	0.0302073	13.3052	19.679	26.6273	9.27667	9.47532	9.1808
Susceptible	8 hpi vs 2 hpi	down-regulated	Dpg3364	-1.09913	4.60038	0.0055089	0.0355714	24.0396	26.5476	40.8745	15.7215	20.0018	7.24298
Susceptible	8 hpi vs 2 hpi	down-regulated	Dpg3400	-1.44925	7.52992	0.00395652	0.0274914	217.829	181.699	403.307	52.6994	47.2531	193.134
Susceptible	8 hpi vs 2 hpi	down-regulated	Dpg3401	-1.38001	6.27772	0.00428812	0.0293175	98.8807	84.5606	144.37	27.4249	19.8939	77.64
Susceptible	8 hpi vs 2 hpi	down-regulated	Dpg3402	-2.12081	6.63819	9.12012e-05	0.00125041	245.914	185.574	43.3686	45.2135	22.3997	41.3058
Susceptible	8 hpi vs 2 hpi	down-regulated	Dpg3406	-1.77118	9.73401	1.72111e-05	0.00028347	1176.16	1258.34	1507.26	326.831	462.177	365.572
Susceptible	8 hpi vs 2 hpi	down-regulated	Dpg3417	-2.1478	5.20886	2.21063e-07	5.5282e-06	88.2784	36.9446	45.8757	15.1212	10.5381	12.6796
Susceptible	8 hpi vs 2 hpi	down-regulated	Dpg3424	-2.50825	3.17532	3.88293e-05	0.000584898	7.34279	8.15604	21.139	2.13119	1.74855	2.22156
Susceptible	8 hpi vs 2 hpi	down-regulated	Dpg3426	-1.42336	7.78552	0.000332095	0.00372034	286.244	345.761	323.092	98.6408	132.378	124.793
Susceptible	8 hpi vs 2 hpi	down-regulated	Dpg3440	-1.20598	4.62257	0.000377334	0.00414096	32.5794	25.0131	37.7318	12.3925	14.819	13.7395
Susceptible	8 hpi vs 2 hpi	down-regulated	Dpg3507	-1.71946	4.87448	1.02005e-06	2.16454e-05	39.9999	45.6893	39.7074	12.514	17.7361	8.05566
Susceptible	8 hpi vs 2 hpi	down-regulated	Dpg3508	-1.38582	3.7767	0.000391971	0.00426498	17.0983	18.1178	15.9096	5.30768	9.69326	4.60725
Susceptible	8 hpi vs 2 hpi	down-regulated	Dpg3579	-1.15919	3.58492	0.00596823	0.0378679	12.2604	10.898	19.2516	3.61656	4.96209	9.62677
Susceptible	8 hpi vs 2 hpi	down-regulated	Dpg3580	-1.19118	4.02431	0.0018022	0.0147789	16.602	16.7818	26.9392	8.29596	6.20555	11.3244
Susceptible	8 hpi vs 2 hpi	down-regulated	Dpg3583	-1.74596	7.48939	1.11858e-05	0.000190416	240.509	262.573	317.662	84.3677	70.3271	89.6503
Susceptible	8 hpi vs 2 hpi	down-regulated	Dpg3693	-1.86731	6.23698	1.49834e-06	3.09597e-05	95.097	121.667	128.344	41.0253	19.8484	33.5086
Susceptible	8 hpi vs 2 hpi	down-regulated	Dpg3698	-2.26128	6.10367	2.4742e-08	7.42116e-07	75.8606	95.0746	159.837	25.6117	22.7977	20.429
Susceptible	8 hpi vs 2 hpi	down-regulated	Dpg3714	-1.15291	4.61088	0.00139571	0.0119953	22.5534	30.5773	40.2522	10.7839	12.6024	17.9943
Susceptible	8 hpi vs 2 hpi	down-regulated	Dpg3740	-1.03819	6.75691	0.0070586	0.0433086	141.839	148.503	137.983	73.227	80.7248	54.7456
Susceptible	8 hpi vs 2 hpi	down-regulated	Dpg3744	-1.38842	5.94452	7.64448e-05	0.00107019	88.132	98.266	71.8686	39.4531	31.195	28.1501
Susceptible	8 hpi vs 2 hpi	down-regulated	Dpg3760	-1.68086	6.98685	0.000113596	0.00151482	168.119	215.411	186.573	63.8098	82.0549	32.2181
Susceptible	8 hpi vs 2 hpi	down-regulated	Dpg3769	-1.03126	6.12772	0.00265874	0.0201434	83.3907	101.743	88.5599	45.8126	40.4598	47.4613
Susceptible	8 hpi vs 2 hpi	down-regulated	Dpg3772	-1.74584	3.1749	0.000996225	0.00919909	11.9773	15.882	4.9144	2.53882	2.82893	4.15875
Susceptible	8 hpi vs 2 hpi	down-regulated	Dpg3824	-2.01732	6.15425	2.7048e-06	5.20992e-05	125.885	133.85	72.4592	19.6901	18.6797	42.8986
Susceptible	8 hpi vs 2 hpi	down-regulated	Dpg3866	-1.06054	5.74489	0.00753497	0.0455214	78.2066	78.4529	52.8587	25.153	21.2592	53.2249
Susceptible	8 hpi vs 2 hpi	down-regulated	Dpg3888	-1.10664	5.42897	0.00200487	0.0160956	47.713	57.2039	63.4332	36.17	25.5093	16.9164
Susceptible	8 hpi vs 2 hpi	down-regulated	Dpg3947	-2.24758	2.04078	0.00730876	0.0444808	2.32983	3.0483	6.30257	0.808703	0.789034	0.599273
Susceptible	8 hpi vs 2 hpi	down-regulated	Dpg3956	-2.4481	5.03173	3.41353e-10	1.49763e-08	38.944	45.1608	71.2472	10.4759	7.02107	10.5848
Susceptible	8 hpi vs 2 hpi	down-regulated	Dpg3957	-2.12744	5.79115	3.46756e-07	8.17193e-06	56.7565	74.1085	129.404	20.9274	13.2182	24.8984
Susceptible	8 hpi vs 2 hpi	down-regulated	Dpg3959	-3.89788	9.32845	6.96193e-15	7.05016e-13	1112.48	1388.09	1099.84	101.699	98.3002	41.7252
Susceptible	8 hpi vs 2 hpi	down-regulated	Dpg3962	-1.49997	4.25312	2.02615e-05	0.000329467	23.9134	26.954	25.0967	7.7621	7.13301	11.4581
Susceptible	8 hpi vs 2 hpi	down-regulated	Dpg3997	-1.90125	6.68911	0.00014635	0.00188285	252.95	73.9049	151.937	58.529	43.3886	26.2994
Susceptible	8 hpi vs 2 hpi	down-regulated	Dpg4043	-1.153	4.92588	0.00123558	0.0109415	27.8891	49.0923	40.487	15.9147	22.3598	14.6857
Susceptible	8 hpi vs 2 hpi	down-regulated	Dpg4047	-2.04259	6.55716	1.10344e-06	2.33182e-05	141.701	199.482	102.466	25.4219	45.0024	36.9866
Susceptible	8 hpi vs 2 hpi	down-regulated	Dpg4090	-1.14027	4.88369	0.000368139	0.00405747	36.1046	38.949	38.9198	15.6516	14.8336	20.7252
Susceptible	8 hpi vs 2 hpi	down-regulated	Dpg4110	-1.25111	4.08416	0.00136069	0.0117537	21.1124	20.2038	22.6026	5.17194	5.30829	15.4036
Susceptible	8 hpi vs 2 hpi	down-regulated	Dpg4168	-2.71311	4.95316	2.24773e-06	4.44676e-05	40.5027	37.5021	72.2803	19.02	2.84547	1.31548
Susceptible	8 hpi vs 2 hpi	down-regulated	Dpg4178	-1.30196	5.01913	0.00192217	0.015575	46.9171	51.9129	31.0946	14.8954	7.48031	29.5428
Susceptible	8 hpi vs 2 hpi	down-regulated	Dpg4201	-1.97983	3.3654	0.00426234	0.0291952	4.66141	4.82365	31.2761	5.98681	3.22015	1.04773
Susceptible	8 hpi vs 2 hpi	down-regulated	Dpg4205	-2.01807	8.1073	4.0891e-05	0.00061056	452.816	569.001	293.931	128.445	150.471	46.2075
Susceptible	8 hpi vs 2 hpi	down-regulated	Dpg4231	-1.50057	3.829	9.03627e-05	0.00124058	16.913	16.946	20.8994	5.27601	4.61409	8.85325
Susceptible	8 hpi vs 2 hpi	down-regulated	Dpg4236	-1.16172	5.69393	0.000774886	0.00755533	67.2438	69.5843	69.7463	31.7127	21.0503	39.0316
Susceptible	8 hpi vs 2 hpi	down-regulated	Dpg4265	-1.16923	4.07183	0.0010142	0.00932775	18.8797	23.1116	20.0171	8.72243	6.17137	12.2062
Susceptible	8 hpi vs 2 hpi	down-regulated	Dpg4278	-1.21674	4.69633	0.000290685	0.00332008	38.5433	34.2129	27.8318	17.2315	11.0447	14.8686
Susceptible	8 hpi vs 2 hpi	down-regulated	Dpg4279	-2.90924	7.34171	5.27229e-11	2.7098e-09	262.911	302.976	280.312	48.0413	44.9475	19.8781
Susceptible	8 hpi vs 2 hpi	down-regulated	Dpg4306	-2.48812	5.44436	2.33982e-06	4.61112e-05	65.2981	120.902	23.4734	10.4414	10.8999	15.6685
Susceptible	8 hpi vs 2 hpi	down-regulated	Dpg4325	-2.66452	7.50833	1.90142e-09	7.1499e-08	311.454	385.562	233.999	56.3667	60.1156	30.5118
Susceptible	8 hpi vs 2 hpi	down-regulated	Dpg4369	-1.84845	6.26716	2.84606e-06	5.47171e-05	121.794	97.5169	132.432	45.0805	32.057	20.7689
Susceptible	8 hpi vs 2 hpi	down-regulated	Dpg4370	-1.5087	6.83144	0.0027047	0.020416	144.884	125.686	226.194	94.3757	64.4179	16.0939
Susceptible	8 hpi vs 2 hpi	down-regulated	Dpg4401	-1.59451	4.96433	0.000283518	0.00325843	44.9249	59.9675	26.174	24.8472	9.51068	9.39263
Susceptible	8 hpi vs 2 hpi	down-regulated	Dpg4461	-1.69638	5.34265	9.13983e-07	1.95161e-05	60.7833	69.1816	46.4758	19.5451	14.2297	20.3961
Susceptible	8 hpi vs 2 hpi	down-regulated	Dpg4494	-2.15994	2.72583	0.000509309	0.00530469	9.53242	10.2661	3.39145	1.21847	0.965928	2.66125
Susceptible	8 hpi vs 2 hpi	down-regulated	Dpg4635	-1.45877	6.50827	8.33279e-05	0.00115173	122.812	131.305	137.307	53.7082	37.6697	50.7724
Susceptible	8 hpi vs 2 hpi	down-regulated	Dpg4653	-1.30299	7.68143	0.00153474	0.0129303	335.12	313.481	218.883	145.312	107.042	99.3114
Susceptible	8 hpi vs 2 hpi	down-regulated	Dpg4655	-4.2534	4.68348	1.65022e-12	1.11778e-10	55.2658	62.4675	15.4124	4.03008	0.943695	1.81542
Susceptible	8 hpi vs 2 hpi	down-regulated	Dpg4665	-1.68538	2.97912	0.000814629	0.00788271	8.67074	11.862	6.88216	2.219	3.40219	2.76943
Susceptible	8 hpi vs 2 hpi	down-regulated	Dpg4668	-4.63261	6.33794	2.93036e-25	8.10046e-23	158.286	211.587	81.8777	7.0769	6.772	4.2357
Susceptible	8 hpi vs 2 hpi	down-regulated	Dpg4669	-1.09516	5.75157	0.00408654	0.0282413	81.4103	84.2438	46.1438	36.1991	40.5789	22.7093
Susceptible	8 hpi vs 2 hpi	down-regulated	Dpg4679	-1.77873	5.64861	6.35331e-07	1.39927e-05	56.197	76.8584	90.3114	25.1667	17.8425	21.8962
Susceptible	8 hpi vs 2 hpi	down-regulated	Dpg4740	-1.39237	4.89155	5.03313e-05	0.000737519	30.9082	39.1429	50.3777	15.6445	15.9685	14.1276
Susceptible	8 hpi vs 2 hpi	down-regulated	Dpg4742	-1.50711	3.95473	5.55473e-05	0.000808383	16.2521	23.2817	20.6432	6.91584	6.28228	7.74772
Susceptible	8 hpi vs 2 hpi	down-regulated	Dpg4784	-1.16086	8.37592	0.00492171	0.0325247	557.338	494.397	316.959	206.086	185.299	220.54
Susceptible	8 hpi vs 2 hpi	down-regulated	Dpg4810	-1.86068	6.63751	0.000278925	0.00321628	142.841	139.614	176.044	27.7638	13.922	83.6197
Susceptible	8 hpi vs 2 hpi	down-regulated	Dpg4847	-1.14405	3.65061	0.00587083	0.0373658	11.5547	12.1402	20.8115	4.28137	6.34045	8.89169
Susceptible	8 hpi vs 2 hpi	down-regulated	Dpg4864	-1.80153	6.47376	2.69446e-06	5.19981e-05	129.81	159.055	115.241	36.9602	48.6233	30.4047
Susceptible	8 hpi vs 2 hpi	down-regulated	Dpg4865	-1.08589	5.01919	0.00139798	0.0119953	33.5082	40.3515	50.5192	19.4671	23.4237	15.7583
Susceptible	8 hpi vs 2 hpi	down-regulated	Dpg4877	-1.56113	5.7088	8.48899e-06	0.000149441	71.5457	74.9266	78.9172	23.3728	18.3287	33.9924
Susceptible	8 hpi vs 2 hpi	down-regulated	Dpg4948	-2.49941	3.28623	5.40127e-06	9.936e-05	11.893	8.98515	19.2409	4.27558	1.772	0.960683
Susceptible	8 hpi vs 2 hpi	down-regulated	Dpg4949	-2.93918	6.92716	1.743e-08	5.40224e-07	228.641	298.023	106.473	19.4955	17.7361	44.5938
Susceptible	8 hpi vs 2 hpi	down-regulated	Dpg4968	-1.4651	6.03322	3.17632e-05	0.000490006	76.6623	89.7496	113.122	32.7677	34.8209	33.4259
Susceptible	8 hpi vs 2 hpi	down-regulated	Dpg4979	-1.48852	5.16608	2.75912e-05	0.000434158	48.9742	40.021	61.0776	18.4376	23.0026	12.1303
Susceptible	8 hpi vs 2 hpi	down-regulated	Dpg5011	-1.08495	4.76556	0.000880385	0.00838415	29.2215	37.8126	35.8869	18.1001	16.2207	14.3022
Susceptible	8 hpi vs 2 hpi	down-regulated	Dpg5062	-1.14328	6.07986	0.00142731	0.0121452	70.9825	89.0351	111.295	38.3326	36.6866	47.3732
Susceptible	8 hpi vs 2 hpi	down-regulated	Dpg5122	-1.53541	6.95439	0.000207297	0.0025392	218.749	195.278	129.707	77.2286	48.3345	61.9157
Susceptible	8 hpi vs 2 hpi	down-regulated	Dpg5138	-1.13972	5.7226	0.00065069	0.00653758	63.2479	74.3868	72.1826	25.3345	33.4583	36.0084
Susceptible	8 hpi vs 2 hpi	down-regulated	Dpg5144	-2.05628	4.5327	2.24112e-06	4.44227e-05	31.6183	50.9519	18.9282	6.73919	9.22248	8.27943
Susceptible	8 hpi vs 2 hpi	down-regulated	Dpg5208	-1.54667	3.06247	0.00122792	0.0109115	9.37553	11.9803	7.50516	3.67695	3.66227	2.55145
Susceptible	8 hpi vs 2 hpi	down-regulated	Dpg5234	-1.31842	7.51039	0.0010727	0.00977855	253.901	308.057	209.876	85.9423	99.7977	123.355
Susceptible	8 hpi vs 2 hpi	down-regulated	Dpg5273	-1.2961	8.87913	0.00387426	0.0271039	483.753	516.599	998.783	342.485	237.678	233.856
Susceptible	8 hpi vs 2 hpi	down-regulated	Dpg5314	-2.35772	4.1687	6.70918e-05	0.000962433	12.6225	14.6946	53.4188	5.0311	2.74312	7.47371
Susceptible	8 hpi vs 2 hpi	down-regulated	Dpg5320	-2.24979	6.25449	1.06769e-05	0.000182309	91.739	84.4333	192.173	13.8703	14.7359	47.8814
Susceptible	8 hpi vs 2 hpi	down-regulated	Dpg5323	-1.87111	4.83451	5.21892e-08	1.47865e-06	41.9532	39.6444	43.532	8.34136	8.94288	16.1264
Susceptible	8 hpi vs 2 hpi	down-regulated	Dpg5326	-1.23749	12.2674	0.00593634	0.0377592	7248.52	5932.39	7581.54	3905.39	3238.93	1661.49
Susceptible	8 hpi vs 2 hpi	down-regulated	Dpg5345	-1.25009	6.28064	0.000462403	0.00488076	104.597	106.589	108.821	40.0043	38.5585	55.4261
Susceptible	8 hpi vs 2 hpi	down-regulated	Dpg5388	-2.10573	4.77963	0.0012912	0.0113155	40.6898	46.8763	35.9575	26.516	1.6806	0.769517
Susceptible	8 hpi vs 2 hpi	down-regulated	Dpg5437	-2.67452	2.46786	0.000156658	0.00200288	5.21888	5.94058	8.08963	0.886935	0.499248	1.28522
Susceptible	8 hpi vs 2 hpi	down-regulated	Dpg5446	-1.00406	6.40583	0.00513396	0.0336045	94.2784	127.482	109.667	55.4727	57.5465	52.2221
Susceptible	8 hpi vs 2 hpi	down-regulated	Dpg5488	-1.03625	3.81768	0.00566643	0.0363134	19.9146	14.1083	15.4512	9.25211	7.7375	7.03651
Susceptible	8 hpi vs 2 hpi	down-regulated	Dpg5490	-1.96813	5.40462	3.09745e-09	1.11946e-07	60.9346	64.1617	67.333	16.2812	15.5443	17.0549
Susceptible	8 hpi vs 2 hpi	down-regulated	Dpg5526	-1.04666	5.62177	0.00118443	0.0106028	61.7169	69.2482	60.1627	29.2055	30.1909	32.8942
Susceptible	8 hpi vs 2 hpi	down-regulated	Dpg5538	-2.17722	3.77021	1.32199e-07	3.51204e-06	20.9547	19.0629	17.2813	5.29814	3.87696	3.39012
Susceptible	8 hpi vs 2 hpi	down-regulated	Dpg5540	-1.57584	5.11646	0.0015124	0.0127947	66.9129	41.3739	38.5177	30.0473	15.8619	3.78889
Susceptible	8 hpi vs 2 hpi	down-regulated	Dpg5578	-1.60971	6.05373	0.000205416	0.00252424	115.609	129.332	45.4203	31.5079	25.4899	37.8488
Susceptible	8 hpi vs 2 hpi	down-regulated	Dpg5636	-4.57715	6.48347	1.34497e-13	1.17575e-11	96.8927	112.955	292.109	13.8887	3.52368	3.61528
Susceptible	8 hpi vs 2 hpi	down-regulated	Dpg5637	-2.89501	6.42601	1.23585e-11	7.14138e-10	106.958	124.186	211.918	23.0216	14.5432	21.648
Susceptible	8 hpi vs 2 hpi	down-regulated	Dpg5668	-3.3186	6.91285	9.61788e-05	0.0013064	86.328	100.896	458.178	43.3234	20.7506	0.64515
Susceptible	8 hpi vs 2 hpi	down-regulated	Dpg5685	-1.02851	4.50968	0.00721202	0.0440648	19.7113	24.1573	40.4656	15.936	9.17613	15.8337
Susceptible	8 hpi vs 2 hpi	down-regulated	Dpg5687	-1.50462	4.58142	0.000458838	0.00486321	23.9836	34.925	38.729	6.68256	5.55308	21.1972
Susceptible	8 hpi vs 2 hpi	down-regulated	Dpg5699	-1.23099	7.90612	0.00677716	0.0418075	332.019	287.514	381.31	189.756	166.493	70.4447
Susceptible	8 hpi vs 2 hpi	down-regulated	Dpg5738	-1.35044	8.21491	0.00159332	0.013325	485.349	302.327	484.299	213.151	123.163	162.336
Susceptible	8 hpi vs 2 hpi	down-regulated	Dpg5745	-1.10782	4.58263	0.000905549	0.00858384	33.3407	30.5522	26.5287	14.4411	10.5674	16.5589
Susceptible	8 hpi vs 2 hpi	down-regulated	Dpg5769	-3.91428	4.84464	3.63639e-09	1.30046e-07	26.1001	22.058	101.873	5.8345	2.7401	1.28382
Susceptible	8 hpi vs 2 hpi	down-regulated	Dpg5824	-1.32315	6.76607	0.00367702	0.0261171	198.056	159.88	99.7246	94.7656	44.1835	44.1725
Susceptible	8 hpi vs 2 hpi	down-regulated	Dpg5855	-1.61832	3.78131	0.00048326	0.00507162	16.1604	24.3947	12.503	6.94771	8.94091	1.76599
Susceptible	8 hpi vs 2 hpi	down-regulated	Dpg5856	-1.65484	5.72999	0.000375461	0.00412483	73.4119	73.8038	85	30.179	37.6114	6.37251
Susceptible	8 hpi vs 2 hpi	down-regulated	Dpg5902	-1.61758	5.61551	9.90538e-05	0.00134188	60.7091	73.0571	78.5621	34.0047	26.7974	8.90429
Susceptible	8 hpi vs 2 hpi	down-regulated	Dpg5929	-1.19442	11.3208	0.00680177	0.0419087	4376.2	2933.01	3363.1	2183.29	1079.2	1400.88
Susceptible	8 hpi vs 2 hpi	down-regulated	Dpg5939	-1.39957	3.74003	0.000303186	0.00343409	15.2059	19.2691	15.2361	6.18099	7.15624	5.49586
Susceptible	8 hpi vs 2 hpi	down-regulated	Dpg6004	-2.48162	6.27224	4.62997e-10	1.98972e-08	123.077	168.945	89.5018	21.9551	20.3097	25.7006
Susceptible	8 hpi vs 2 hpi	down-regulated	Dpg6044	-1.50011	9.16482	0.00157643	0.0132054	626.06	693.777	1215.41	413.285	350.334	132.903
Susceptible	8 hpi vs 2 hpi	down-regulated	Dpg6079	-2.19449	3.74779	0.00031868	0.00358182	9.35417	7.75034	39.9954	4.54441	2.99287	4.57809
Susceptible	8 hpi vs 2 hpi	down-regulated	Dpg6089	-1.93327	7.48975	7.16715e-05	0.00101531	230.806	291.138	322.191	94.7466	97.2275	29.3604
Susceptible	8 hpi vs 2 hpi	down-regulated	Dpg6118	-1.83959	9.71356	0.000216176	0.00261353	1285.83	1309.54	1331.8	595.479	371.551	130.578
Susceptible	8 hpi vs 2 hpi	down-regulated	Dpg6123	-1.26253	5.6672	0.000283326	0.00325843	59.2256	88.0018	59.2336	23.8807	30.6197	31.3291
Susceptible	8 hpi vs 2 hpi	down-regulated	Dpg6144	-1.21988	6.90506	0.00250019	0.0192415	199.801	178.995	115.627	78.3968	70.5207	63.3603
Susceptible	8 hpi vs 2 hpi	down-regulated	Dpg6145	-1.02231	6.5787	0.00508793	0.0333799	128.423	119.119	128.936	52.376	67.1899	65.4587
Susceptible	8 hpi vs 2 hpi	down-regulated	Dpg6170	-2.58978	10.4879	5.6306e-09	1.92608e-07	2350.2	2796.77	2229.87	357.24	578.13	290.01
Susceptible	8 hpi vs 2 hpi	down-regulated	Dpg6188	-1.33831	5.2022	3.85515e-05	0.00058243	49.4085	45.1841	55.3726	21.0263	15.4707	22.3781
Susceptible	8 hpi vs 2 hpi	down-regulated	Dpg6191	-2.70014	5.4694	1.41105e-11	8.108e-10	59.6999	73.4631	85.5072	17.2454	11.6063	5.10341
Susceptible	8 hpi vs 2 hpi	down-regulated	Dpg6307	-2.64994	4.9145	5.92374e-12	3.564e-10	37.7528	48.0515	59.0668	9.46012	9.16767	4.53721
Susceptible	8 hpi vs 2 hpi	down-regulated	Dpg6308	-2.82276	2.83342	0.00151568	0.0128119	1.9533	2.53517	23.6134	1.57107	1.32383	0.818845
Susceptible	8 hpi vs 2 hpi	down-regulated	Dpg6362	-2.0276	5.28893	3.29308e-08	9.70652e-07	43.3078	61.3773	73.4362	18.5749	13.8697	11.3103
Susceptible	8 hpi vs 2 hpi	down-regulated	Dpg6405	-5.26771	3.63428	6.35043e-08	1.76022e-06	6.0704	9.7715	45.3543	0.581955	0.567802	0.15888
Susceptible	8 hpi vs 2 hpi	down-regulated	Dpg6425	-1.45015	6.49482	0.000112149	0.00149942	113.238	138.977	134.896	40.6022	40.8723	59.6471
Susceptible	8 hpi vs 2 hpi	down-regulated	Dpg6433	-1.31936	8.68013	0.00265284	0.0201285	541.428	614.041	592.714	157.089	190.049	352.621
Susceptible	8 hpi vs 2 hpi	down-regulated	Dpg6513	-1.18088	5.81898	0.000963289	0.0090142	76.3764	85.1014	65.3113	24.8231	28.6748	45.8406
Susceptible	8 hpi vs 2 hpi	down-regulated	Dpg6514	-1.24378	5.15822	0.000198504	0.00244615	44.2324	55.1704	42.9148	16.1986	17.3147	26.0133
Susceptible	8 hpi vs 2 hpi	down-regulated	Dpg6597	-1.0526	6.06433	0.00813821	0.048734	88.7655	98.3494	75.8105	31.182	28.3145	66.4371
Susceptible	8 hpi vs 2 hpi	down-regulated	Dpg6617	-1.46107	7.94812	0.00249278	0.019227	308.502	255.225	514.463	193.627	148.958	49.2981
Susceptible	8 hpi vs 2 hpi	down-regulated	Dpg6642	-5.90117	5.88157	1.98332e-52	1.84412e-49	113.525	118.137	101.839	2.95386	1.72921	0.752676
Susceptible	8 hpi vs 2 hpi	down-regulated	Dpg6643	-3.88601	3.98504	1.5281e-10	7.13672e-09	15.5332	18.4921	43.5756	2.02615	1.66346	1.29521
Susceptible	8 hpi vs 2 hpi	down-regulated	Dpg6653	-2.34087	6.76323	2.71012e-08	8.05789e-07	153.649	224.099	154.916	30.0715	46.621	28.3866
Susceptible	8 hpi vs 2 hpi	down-regulated	Dpg6654	-1.5997	6.70865	4.42712e-05	0.00065529	152.863	182.378	126.929	44.0768	53.756	54.382
Susceptible	8 hpi vs 2 hpi	down-regulated	Dpg6669	-1.27001	6.18069	0.000267458	0.00310506	91.375	108.75	98.8282	45.8121	40.5384	37.6349
Susceptible	8 hpi vs 2 hpi	down-regulated	Dpg6695	-2.94802	8.57653	7.68662e-09	2.56087e-07	384.27	517.531	1113.9	114.385	79.5817	67.1775
Susceptible	8 hpi vs 2 hpi	down-regulated	Dpg6696	-2.79188	6.02183	4.25896e-11	2.2112e-09	69.9734	99.4049	159.619	18.8865	16.1063	12.4407
Susceptible	8 hpi vs 2 hpi	down-regulated	Dpg6697	-2.21265	5.65855	3.00814e-09	1.09104e-07	70.7333	79.244	89.0034	13.774	11.3715	25.5711
Susceptible	8 hpi vs 2 hpi	down-regulated	Dpg6698	-1.30738	5.4473	6.13532e-05	0.000885078	53.2939	59.6639	64.9287	25.3218	25.2525	21.29
Susceptible	8 hpi vs 2 hpi	down-regulated	Dpg6750	-1.14692	7.1686	0.00326856	0.0237178	171.382	192.086	222.891	102.084	87.2815	75.4581
Susceptible	8 hpi vs 2 hpi	down-regulated	Dpg6755	-1.54009	3.53233	0.000165453	0.00209437	17.3288	12.7985	13.219	5.27698	3.86148	5.44255
Susceptible	8 hpi vs 2 hpi	down-regulated	Dpg6825	-1.81543	3.60131	0.00237177	0.0184475	7.31283	13.2347	27.3312	7.83007	5.52985	0.410139
Susceptible	8 hpi vs 2 hpi	down-regulated	Dpg6856	-3.0839	4.7123	2.85434e-11	1.58664e-09	26.5828	38.1025	64.5686	7.25211	4.66743	3.25611
Susceptible	8 hpi vs 2 hpi	down-regulated	Dpg6910	-1.19496	4.29108	0.000952335	0.00893934	19.1396	25.5274	29.1106	13.4557	7.60854	11.0207
Susceptible	8 hpi vs 2 hpi	down-regulated	Dpg6927	-1.02053	7.16985	0.00829231	0.0493677	164.834	181.034	224.953	98.0004	91.5357	91.6855
Susceptible	8 hpi vs 2 hpi	down-regulated	Dpg6928	-2.25511	3.99598	2.14279e-08	6.52275e-07	19.176	27.6314	22.1592	5.18892	4.99039	4.16895
Susceptible	8 hpi vs 2 hpi	down-regulated	Dpg6967	-1.60035	5.74348	3.33141e-06	6.32165e-05	79.2617	90.0916	62.8377	27.4339	22.7369	26.2556
Susceptible	8 hpi vs 2 hpi	down-regulated	Dpg6990	-3.2454	2.7397	0.000212731	0.0025841	2.38015	4.46002	19.5425	1.38758	0.947683	0.227295
Susceptible	8 hpi vs 2 hpi	down-regulated	Dpg7009	-1.38898	3.56744	0.00078102	0.00760064	10.3326	15.8131	17.0836	5.93019	6.07526	4.47926
Susceptible	8 hpi vs 2 hpi	down-regulated	Dpg7031	-1.41286	5.24546	0.000212729	0.0025841	70.9178	41.8411	44.3625	15.9042	13.2649	28.9936
Susceptible	8 hpi vs 2 hpi	down-regulated	Dpg7044	-2.21041	7.8066	4.54335e-07	1.04191e-05	454.203	365.907	273.555	65.0882	61.7439	108.815
Susceptible	8 hpi vs 2 hpi	down-regulated	Dpg7135	-1.24476	3.34579	0.00418941	0.0287966	12.2164	14.6971	7.9904	5.21308	3.86698	5.5272
Susceptible	8 hpi vs 2 hpi	down-regulated	Dpg7136	-1.86581	3.24707	0.000356365	0.0039447	13.4381	15.7329	6.30967	5.74286	1.76943	2.27753
Susceptible	8 hpi vs 2 hpi	down-regulated	Dpg7139	-1.06359	3.99422	0.00272366	0.0205288	18.6905	18.66	19.7033	8.32818	11.6344	7.3378
Susceptible	8 hpi vs 2 hpi	down-regulated	Dpg7181	-3.46115	4.564	9.91834e-11	4.87715e-09	28.9438	21.8917	68.0736	4.27156	2.66833	3.54122
Susceptible	8 hpi vs 2 hpi	down-regulated	Dpg7200	-1.13337	5.33869	0.000791774	0.00767868	48.5292	59.571	50.6456	21.3104	18.1645	32.2706
Susceptible	8 hpi vs 2 hpi	down-regulated	Dpg7214	-1.22731	5.20252	0.00141923	0.0120865	35.911	43.0767	67.6296	24.0835	26.3503	12.4231
Susceptible	8 hpi vs 2 hpi	down-regulated	Dpg7369	-1.3527	5.51084	3.0872e-05	0.000479149	60.0109	69.9093	57.9173	22.7995	24.9775	25.5551
Susceptible	8 hpi vs 2 hpi	down-regulated	Dpg7426	-3.58064	3.92593	1.84133e-13	1.56943e-11	20.2835	25.7938	26.4119	4.32321	0.880989	0.806778
Susceptible	8 hpi vs 2 hpi	down-regulated	Dpg7434	-1.46249	5.6068	9.32278e-05	0.00127102	70.3577	82.2626	52.8241	27.0711	14.5025	32.5231
Susceptible	8 hpi vs 2 hpi	down-regulated	Dpg7441	-1.72763	3.73348	2.28324e-05	0.000367186	20.1632	17.2446	15.1826	3.75126	3.10026	8.34971
Susceptible	8 hpi vs 2 hpi	down-regulated	Dpg7450	-1.08464	4.53285	0.00151868	0.0128267	28.6883	32.5717	25.3768	11.5098	10.2204	18.536
Susceptible	8 hpi vs 2 hpi	down-regulated	Dpg7469	-1.28771	6.33874	0.000361527	0.0039932	126.931	98.1522	111.031	46.1322	38.4608	52.64
Susceptible	8 hpi vs 2 hpi	down-regulated	Dpg7525	-1.71903	6.54018	3.98038e-05	0.000596941	123.23	151.353	143.71	51.7085	53.4848	22.2057
Susceptible	8 hpi vs 2 hpi	down-regulated	Dpg7526	-1.09267	4.19367	0.00779704	0.0469383	15.4523	17.2975	34.5417	10.4815	12.2718	8.64189
Susceptible	8 hpi vs 2 hpi	down-regulated	Dpg7547	-1.7806	3.21317	0.000291172	0.00332008	9.02046	8.82194	16.778	3.103	2.9779	3.62471
Susceptible	8 hpi vs 2 hpi	down-regulated	Dpg7558	-2.09762	4.57086	4.93185e-09	1.70993e-07	35.3041	30.6922	39.9554	7.74515	5.82286	10.6015
Susceptible	8 hpi vs 2 hpi	down-regulated	Dpg7559	-2.43264	4.27126	1.32255e-09	5.24305e-08	26.0827	25.8801	35.779	3.85756	3.21365	8.45766
Susceptible	8 hpi vs 2 hpi	down-regulated	Dpg7620	-2.94507	7.51583	1.62452e-05	0.00026886	506.136	173.076	280.871	75.086	44.7622	4.97537
Susceptible	8 hpi vs 2 hpi	down-regulated	Dpg7656	-1.21277	5.32254	0.00108141	0.00982293	42.6818	52.3627	64.3173	29.1237	27.2279	12.8167
Susceptible	8 hpi vs 2 hpi	down-regulated	Dpg7808	-3.25183	5.03014	4.86257e-07	1.10276e-05	19.6334	25.6412	121.208	3.69952	5.05811	8.21298
Susceptible	8 hpi vs 2 hpi	down-regulated	Dpg7826	-1.72239	7.04238	6.77479e-05	0.000969126	168.015	177.283	251.919	75.0238	70.3364	35.8275
Susceptible	8 hpi vs 2 hpi	down-regulated	Dpg7899	-1.87174	6.46985	0.000197874	0.00244476	240.195	92.042	75.6184	54.1811	33.8892	23.4559
Susceptible	8 hpi vs 2 hpi	down-regulated	Dpg7921	-1.97844	4.09681	2.55166e-05	0.000403999	16.7602	17.5439	38.5303	5.51051	3.17701	9.16335
Susceptible	8 hpi vs 2 hpi	down-regulated	Dpg7931	-1.37642	6.74744	0.000528322	0.00545826	134.18	130.079	192.444	67.5142	55.676	52.6207
Susceptible	8 hpi vs 2 hpi	down-regulated	Dpg7934	-1.1524	3.30278	0.00644996	0.0402748	9.12423	10.5819	13.602	5.24831	4.85498	4.70407
Susceptible	8 hpi vs 2 hpi	down-regulated	Dpg7937	-1.16287	5.11897	0.0041653	0.0286694	26.7529	36.3634	73.277	17.6759	20.2083	22.5844
Susceptible	8 hpi vs 2 hpi	down-regulated	Dpg7961	-3.05111	3.54607	2.12617e-09	7.90781e-08	14.1561	20.8464	16.5405	4.14965	1.37504	0.70539
Susceptible	8 hpi vs 2 hpi	down-regulated	Dpg7962	-2.6732	4.69405	1.2716e-10	6.07753e-09	34.8048	36.5905	51.8832	11.8569	3.33708	4.20197
Susceptible	8 hpi vs 2 hpi	down-regulated	Dpg7973	-2.60381	6.1391	1.38958e-09	5.4664e-08	82.8497	104.785	164.046	20.0371	26.5066	11.3842
Susceptible	8 hpi vs 2 hpi	down-regulated	Dpg7984	-2.69736	10.7805	0.000232746	0.00278099	3367.61	1861.73	3903.23	997.799	364.123	46.2296
Susceptible	8 hpi vs 2 hpi	down-regulated	Dpg7986	-1.24285	6.58472	0.00100491	0.00925965	140.091	114.329	142.02	69.0186	49.8491	48.6366
Susceptible	8 hpi vs 2 hpi	down-regulated	Dpg8015	-1.84602	2.3027	0.00749972	0.0454426	5.06136	4.6296	5.07361	1.68961	1.18883	1.03789
Susceptible	8 hpi vs 2 hpi	down-regulated	Dpg8116	-1.15008	4.55464	0.00150571	0.0127592	26.4093	37.0129	25.7077	14.011	7.68949	18.0436
Susceptible	8 hpi vs 2 hpi	down-regulated	Dpg8137	-1.12106	4.16489	0.00170143	0.0140795	21.9862	26.2697	17.5547	9.20791	9.06347	11.7462
Susceptible	8 hpi vs 2 hpi	down-regulated	Dpg8150	-1.06185	4.22949	0.00251003	0.0192882	21.6109	21.2402	25.8378	10.4333	7.30838	14.5341
Susceptible	8 hpi vs 2 hpi	down-regulated	Dpg8227	-1.45437	3.20503	0.0018033	0.0147789	12.9566	12.185	7.09322	5.32339	2.98374	3.43237
Susceptible	8 hpi vs 2 hpi	down-regulated	Dpg8244	-1.24997	3.30309	0.00367157	0.0260965	10.8565	14.0291	8.82981	4.88349	4.05189	5.13353
Susceptible	8 hpi vs 2 hpi	down-regulated	Dpg8248	-2.2758	3.7093	7.7465e-07	1.66803e-05	12.5396	18.0487	24.806	3.49314	2.441	5.05186
Susceptible	8 hpi vs 2 hpi	down-regulated	Dpg8256	-2.05972	3.09337	3.00509e-05	0.000467824	9.76634	11.1258	11.2127	2.95666	3.3355	1.36215
Susceptible	8 hpi vs 2 hpi	down-regulated	Dpg8265	-1.1462	4.90053	0.000889516	0.00844751	43.288	42.2787	29.8923	14.9732	13.1258	23.4688
Susceptible	8 hpi vs 2 hpi	down-regulated	Dpg8320	-1.51828	10.3717	0.0044116	0.0299813	2373.55	1566.01	1944	1186.97	703.226	164.065
Susceptible	8 hpi vs 2 hpi	down-regulated	Dpg8335	-1.84934	3.10448	0.000242959	0.00288281	9.40705	13.0747	8.82238	5.12807	2.78204	0.9776
Susceptible	8 hpi vs 2 hpi	down-regulated	Dpg8336	-1.58776	4.43522	1.00044e-05	0.000172265	27.0327	36.7761	24.4553	10.7034	7.48805	10.9822
Susceptible	8 hpi vs 2 hpi	down-regulated	Dpg8337	-1.09022	5.10572	0.00497659	0.0328179	39.7253	47.4898	45.198	31.254	22.199	9.36758
Susceptible	8 hpi vs 2 hpi	down-regulated	Dpg8338	-2.25522	3.71463	4.30894e-07	9.90378e-06	13.7537	19.1934	22.3187	5.73564	3.34941	2.47612
Susceptible	8 hpi vs 2 hpi	down-regulated	Dpg8341	-3.11322	3.77334	4.86942e-08	1.39508e-06	17.9841	32.7504	11.2033	3.47029	2.13505	1.4664
Susceptible	8 hpi vs 2 hpi	down-regulated	Dpg8359	-1.22838	5.56499	0.00337387	0.0243014	60.3183	43.7122	86.9938	40.1287	28.1536	13.5533
Susceptible	8 hpi vs 2 hpi	down-regulated	Dpg8363	-2.88414	3.86302	5.07448e-08	1.44171e-06	27.2621	28.1992	10.3209	3.62479	2.31793	2.76823
Susceptible	8 hpi vs 2 hpi	down-regulated	Dpg8402	-2.58329	4.48634	5.48131e-08	1.5487e-06	21.4934	25.8128	57.6892	5.11035	4.81826	7.12349
Susceptible	8 hpi vs 2 hpi	down-regulated	Dpg8410	-4.00244	7.17267	1.14406e-11	6.68656e-10	197.669	228.544	374.98	34.0092	10.0454	6.12948
Susceptible	8 hpi vs 2 hpi	down-regulated	Dpg8421	-1.76306	3.04767	0.000626431	0.00633116	9.8511	12.8332	6.69916	4.17188	3.35474	1.27665
Susceptible	8 hpi vs 2 hpi	down-regulated	Dpg8471	-2.31046	2.50469	0.000707588	0.0070196	5.04527	4.74042	9.5518	2.67062	0.651416	0.437465
Susceptible	8 hpi vs 2 hpi	down-regulated	Dpg8540	-3.70609	2.46867	9.34428e-06	0.000162817	7.19363	6.07609	7.272	0.795735	0.258794	0.253452
Susceptible	8 hpi vs 2 hpi	down-regulated	Dpg8548	-2.8429	6.95341	1.4197e-10	6.69156e-09	193.751	243.76	202.643	21.5161	46.4345	21.2005
Susceptible	8 hpi vs 2 hpi	down-regulated	Dpg8550	-2.52235	3.85809	1.66992e-08	5.20729e-07	21.9155	26.7247	14.9184	3.80837	3.17958	3.85187
Susceptible	8 hpi vs 2 hpi	down-regulated	Dpg8551	-2.51045	4.39896	4.24036e-09	1.49039e-07	37.9436	39.024	19.7538	6.86814	5.86346	4.21893
Susceptible	8 hpi vs 2 hpi	down-regulated	Dpg8556	-1.0227	3.94736	0.0037439	0.0265001	18.6255	16.8522	19.1247	10.0268	8.34226	8.38099
Susceptible	8 hpi vs 2 hpi	down-regulated	Dpg8571	-2.52504	3.57888	3.34974e-07	7.94923e-06	20.8281	19.4419	10.4823	4.29822	2.69594	1.78813
Susceptible	8 hpi vs 2 hpi	down-regulated	Dpg8580	-3.14418	5.48566	2.3766e-07	5.85731e-06	114.2	100.066	14.5918	5.46093	10.7415	9.33896
Susceptible	8 hpi vs 2 hpi	down-regulated	Dpg8587	-1.13306	6.05611	0.0023174	0.0180934	66.2798	84.4273	115.37	45.8993	43.8691	31.6472
Susceptible	8 hpi vs 2 hpi	down-regulated	Dpg8670	-1.06902	3.66076	0.00477605	0.0319137	14.7761	15.756	13.2393	7.44227	6.94556	6.44883
Susceptible	8 hpi vs 2 hpi	down-regulated	Dpg8694	-1.25844	3.76203	0.0020377	0.016308	14.0494	20.7427	14.2911	9.00783	8.0982	3.79425
Susceptible	8 hpi vs 2 hpi	down-regulated	Dpg8711	-1.78237	6.16758	0.00466108	0.0312819	114.899	42.6352	167.754	65.9238	24.5476	4.27166
Susceptible	8 hpi vs 2 hpi	down-regulated	Dpg8752	-1.53186	3.32401	0.000466968	0.00491374	11.4998	14.0432	10.7763	2.40347	2.75284	6.82563
Susceptible	8 hpi vs 2 hpi	down-regulated	Dpg8766	-1.21706	4.45269	0.00806682	0.0484483	39.2853	33.7965	10.5067	11.0811	8.26027	16.2431
Susceptible	8 hpi vs 2 hpi	down-regulated	Dpg8843	-1.34413	8.23133	0.00444629	0.0300971	289.67	292.897	702.657	234.43	186.669	85.2921
Susceptible	8 hpi vs 2 hpi	down-regulated	Dpg8854	-1.01035	6.14002	0.00554826	0.0357578	101.586	76.2131	97.2253	57.7883	44.9596	33.9584
Susceptible	8 hpi vs 2 hpi	down-regulated	Dpg8858	-1.108	5.43366	0.00674852	0.0416811	36.3997	41.9411	91.23	22.8463	22.365	32.8497
Susceptible	8 hpi vs 2 hpi	down-regulated	Dpg8890	-1.07235	3.88962	0.00534217	0.0348023	15.3964	18.1073	19.3707	4.76053	6.193	13.3681
Susceptible	8 hpi vs 2 hpi	down-regulated	Dpg8915	-2.5702	8.02487	2.05389e-07	5.1998e-06	408.279	407.599	509.982	106.48	30.8221	85.6423
Susceptible	8 hpi vs 2 hpi	down-regulated	Dpg8931	-1.36048	5.17722	0.0012337	0.0109364	44.0304	49.7969	54.0432	11.1528	9.89625	35.4593
Susceptible	8 hpi vs 2 hpi	down-regulated	Dpg8940	-2.01828	7.17701	6.85035e-05	0.000975842	362.064	135.528	188.65	80.3012	65.6201	23.6643
Susceptible	8 hpi vs 2 hpi	down-regulated	Dpg8942	-1.24137	8.0021	0.00315594	0.0231225	422.509	366.606	283.242	145.538	108.902	198.628
Susceptible	8 hpi vs 2 hpi	down-regulated	Dpg8943	-4.20393	8.84317	6.56091e-26	1.86403e-23	838.598	911.554	849.13	67.6184	39.0373	34.4396
Susceptible	8 hpi vs 2 hpi	down-regulated	Dpg8959	-3.31535	5.2357	3.21312e-17	4.51508e-15	56.4719	84.5159	51.7018	8.00059	5.92393	5.33544
Susceptible	8 hpi vs 2 hpi	down-regulated	Dpg8975	-1.80307	2.82851	0.00248531	0.0191848	9.47096	11.7502	3.05708	1.46445	2.03609	3.1785
Susceptible	8 hpi vs 2 hpi	down-regulated	Dpg8988	-1.02376	5.99066	0.00480083	0.031968	89.1936	92.8859	65.736	33.2723	34.8906	53.1641
Susceptible	8 hpi vs 2 hpi	down-regulated	Dpg9003	-1.4417	5.05743	1.01557e-05	0.000174283	40.4246	45.9554	50.9519	17.8336	14.895	17.5727
Susceptible	8 hpi vs 2 hpi	down-regulated	Dpg9091	-1.38439	3.15149	0.00318131	0.023235	8.79461	8.23264	13.647	5.79807	3.24616	2.64531
Susceptible	8 hpi vs 2 hpi	down-regulated	Dpg9099	-1.7729	3.33269	0.000826857	0.00795587	7.96368	9.39197	20.8553	3.85366	5.16104	2.05456
Susceptible	8 hpi vs 2 hpi	down-regulated	Dpg9100	-1.08523	5.66691	0.0018085	0.0148097	57.3556	58.7958	83.36	26.4155	27.3496	39.5878
Susceptible	8 hpi vs 2 hpi	down-regulated	Dpg9122	-2.5596	4.23464	2.86004e-06	5.48827e-05	38.5161	38.045	9.09204	3.39873	3.77664	6.90764
Susceptible	8 hpi vs 2 hpi	down-regulated	Dpg9127	-2.86636	10.5779	1.52258e-06	3.12712e-05	3758.1	3629.44	664.136	469.768	391.605	242.749
Susceptible	8 hpi vs 2 hpi	down-regulated	Dpg9155	-1.33084	6.88316	0.000724253	0.00716408	143.034	162.15	192.95	54.1038	63.6994	79.7136
Susceptible	8 hpi vs 2 hpi	down-regulated	Dpg9214	-1.44984	5.19319	0.000123877	0.00162855	35.9712	45.9816	69.9795	22.1688	20.9935	12.6031
Susceptible	8 hpi vs 2 hpi	down-regulated	Dpg9225	-1.33357	4.86162	0.000141566	0.00182821	30.5593	34.9194	51.1942	16.0865	12.7069	17.1018
Susceptible	8 hpi vs 2 hpi	down-regulated	Dpg9367	-2.62806	4.93367	1.11035e-12	8.11189e-11	46.584	60.3306	39.5928	7.0379	7.44314	8.87783
Susceptible	8 hpi vs 2 hpi	down-regulated	Dpg9370	-2.53487	3.64491	3.31699e-06	6.30597e-05	11.049	12.923	30.2959	2.37416	2.4946	4.03861
Susceptible	8 hpi vs 2 hpi	down-regulated	Dpg9371	-1.51569	5.1089	0.000597462	0.0060865	28.6064	32.5779	83.8093	13.5256	16.9281	19.7365
Susceptible	8 hpi vs 2 hpi	down-regulated	Dpg9377	-1.90788	6.11386	4.36579e-06	8.17826e-05	109.078	149.644	58.6662	29.9302	24.6734	29.806
Susceptible	8 hpi vs 2 hpi	down-regulated	Dpg9390	-1.20006	7.24158	0.00336547	0.0242606	203.98	184.223	236.07	123.293	81.4952	67.0927
Susceptible	8 hpi vs 2 hpi	down-regulated	Dpg9398	-3.96852	5.84592	7.51462e-09	2.51442e-07	35.9607	44.2815	232.168	9.05099	4.68467	5.96661
Susceptible	8 hpi vs 2 hpi	down-regulated	Dpg9411	-1.48092	6.62838	0.000107738	0.00144612	130.935	163.025	133.646	56.7585	54.4282	42.1015
Susceptible	8 hpi vs 2 hpi	down-regulated	Dpg9431	-1.3865	4.69791	0.00025059	0.00295621	39.5356	39.7883	24.7974	10.492	8.3949	20.2195
Susceptible	8 hpi vs 2 hpi	down-regulated	Dpg9469	-1.23442	6.37734	0.00198492	0.0159538	105.419	132.529	103.288	55.0651	62.5005	27.8621
Susceptible	8 hpi vs 2 hpi	down-regulated	Dpg9472	-2.68636	5.58917	4.27654e-13	3.33896e-11	78.5447	95.3788	64.5098	9.69827	10.1383	16.5889
Susceptible	8 hpi vs 2 hpi	down-regulated	Dpg9474	-2.03294	4.47663	1.33145e-05	0.000225093	20.7489	22.0242	55.1967	10.2718	6.85178	6.63881
Susceptible	8 hpi vs 2 hpi	down-regulated	Dpg9512	-1.62439	3.17576	0.000375273	0.00412483	11.3205	12.4703	8.66018	2.75694	2.30562	5.05368
Susceptible	8 hpi vs 2 hpi	down-regulated	Dpg9513	-1.82236	5.65752	3.3128e-06	6.30597e-05	77.7725	93.5272	54.8581	18.2793	13.3761	31.5929
Susceptible	8 hpi vs 2 hpi	down-regulated	Dpg9514	-1.53341	4.91223	0.000102384	0.00138333	45.3152	51.4786	28.462	10.8845	9.01287	22.6389
Susceptible	8 hpi vs 2 hpi	down-regulated	Dpg9535	-1.4955	5.42721	0.000227638	0.00273273	56.2153	77.5625	47.3064	23.9945	30.7965	9.90412
Susceptible	8 hpi vs 2 hpi	down-regulated	Dpg9605	-1.33188	4.78006	0.00255246	0.0195262	25.3275	50.6494	33.1176	11.3584	25.5072	6.80181
Susceptible	8 hpi vs 2 hpi	down-regulated	Dpg9608	-2.33136	4.56963	5.39251e-07	1.20953e-05	36.8723	54.2765	16.7237	6.75723	6.23651	8.17694
Susceptible	8 hpi vs 2 hpi	down-regulated	Dpg9609	-4.32894	6.03862	5.55006e-23	1.26147e-20	107.814	178.475	75.1336	5.40616	4.55212	7.5819
Susceptible	8 hpi vs 2 hpi	down-regulated	Dpg9611	-1.76323	6.23151	0.000437881	0.00467012	71.5985	100.455	166.586	41.9862	48.845	9.19937
Susceptible	8 hpi vs 2 hpi	down-regulated	Dpg9631	-1.50201	3.82349	0.000383949	0.00419933	12.9512	15.4804	26.0297	7.66873	6.12182	5.3021
Susceptible	8 hpi vs 2 hpi	down-regulated	Dpg9651	-1.99501	7.16532	3.84505e-07	8.95523e-06	207.234	231.06	239.788	47.5382	59.7722	62.3904
Susceptible	8 hpi vs 2 hpi	down-regulated	Dpg9678	-1.40343	7.8737	0.00130659	0.0114025	307.816	393.888	310.145	164.7	145.077	73.0752
Susceptible	8 hpi vs 2 hpi	down-regulated	Dpg9714	-1.20722	6.48112	0.00173467	0.0143197	121.861	117.653	126.039	74.0682	43.8788	40.584
Susceptible	8 hpi vs 2 hpi	down-regulated	Dpg9716	-1.55674	6.33707	0.000139296	0.00180344	80.6625	95.5193	176.856	43.9535	35.7206	40.0638
Susceptible	8 hpi vs 2 hpi	down-regulated	Dpg9719	-2.41165	5.73806	1.22154e-09	4.88045e-08	82.8675	111.32	63.8636	22.1872	9.67951	16.5029
Susceptible	8 hpi vs 2 hpi	down-regulated	Dpg9772	-1.70507	6.25572	0.000229309	0.00274312	85.1724	107.325	148.716	44.106	47.6966	13.186
Susceptible	8 hpi vs 2 hpi	down-regulated	Dpg9839	-1.48529	4.72996	3.72583e-05	0.000568124	28.5445	35.2207	44.7156	16.3696	13.965	8.62378
Susceptible	8 hpi vs 2 hpi	down-regulated	Dpg9844	-1.07233	4.19245	0.00177304	0.0145777	22.0624	24.3011	20.2211	9.50892	11.6404	10.4084
Susceptible	8 hpi vs 2 hpi	down-regulated	Dpg9849	-4.90723	8.19361	2.47358e-14	2.34257e-12	597.169	911.378	175.717	16.5009	12.7008	26.3956
Susceptible	8 hpi vs 2 hpi	down-regulated	Dpg9859	-2.79885	6.71752	6.10194e-11	3.12053e-09	148.442	159.377	232.344	33.564	24.9273	19.1473
Susceptible	8 hpi vs 2 hpi	down-regulated	Dpg9861	-3.41038	4.35242	4.31513e-10	1.87014e-08	20.6828	22.4185	57.8401	2.82332	1.85227	4.3457
Susceptible	8 hpi vs 2 hpi	down-regulated	Dpg9862	-4.50634	4.74656	1.40695e-16	1.77657e-14	32.3161	32.0818	77.6492	2.53479	1.09109	2.27961
Susceptible	8 hpi vs 2 hpi	down-regulated	Dpg9863	-4.64797	4.60794	1.3198e-20	2.36822e-18	37.6948	32.3263	58.3114	2.11459	0.754816	1.90089
Susceptible	8 hpi vs 2 hpi	down-regulated	Dpg9864	-2.81966	7.16252	1.78805e-11	1.0104e-09	211.004	210.427	319.709	38.5823	27.5949	38.4291
Susceptible	8 hpi vs 2 hpi	down-regulated	Dpg9871	-1.20134	3.65564	0.0022355	0.0176276	14.8279	18.1123	11.7933	6.15503	5.79086	7.33671
Susceptible	8 hpi vs 2 hpi	down-regulated	Dpg9872	-1.34423	2.83324	0.00809278	0.0485472	7.97175	7.8874	6.9692	3.41894	2.86976	2.59433
Susceptible	8 hpi vs 2 hpi	down-regulated	Dpg9876	-1.13833	3.37181	0.00494431	0.0326368	11.8304	11.2537	12.0879	5.17767	5.41258	5.19267
Susceptible	8 hpi vs 2 hpi	down-regulated	Dpg9887	-1.23239	3.18832	0.00492259	0.0325247	10.8766	9.07843	10.7192	5.18897	5.07476	2.79972
Susceptible	8 hpi vs 2 hpi	down-regulated	Dpg9914	-1.49369	6.22385	0.000838374	0.00804399	125.839	66.5996	129.755	55.1302	41.1781	18.3655
Susceptible	8 hpi vs 2 hpi	down-regulated	Dpg9916	-1.96314	6.9719	0.000298597	0.00339339	234.464	122.678	232.421	90.0304	48.317	13.1314
Susceptible	8 hpi vs 2 hpi	down-regulated	Dpg9929	-1.16456	3.31524	0.00617535	0.0389405	10.4024	14.0732	9.06093	4.23016	4.03755	6.42716
Susceptible	8 hpi vs 2 hpi	down-regulated	Dpg9931	-3.11018	6.28915	1.87751e-07	4.82493e-06	160.59	198.053	48.8803	8.11013	7.45637	30.8279
Susceptible	8 hpi vs 2 hpi	down-regulated	Dpg9989	-1.45393	8.21186	0.00129072	0.0113155	397.502	379.818	516.839	216.56	170.822	85.2981
Susceptible	8 hpi vs 2 hpi	down-regulated	Dpg10015	-1.26503	7.97333	0.00245245	0.0189453	366.945	403.95	284.957	159.137	178.565	101.845
Susceptible	8 hpi vs 2 hpi	down-regulated	Dpg10039	-1.38951	6.26606	0.000540324	0.0055598	105.6	107.183	112.42	56.1434	46.6243	21.7816
Susceptible	8 hpi vs 2 hpi	down-regulated	Dpg10083	-1.52341	7.7228	0.00167837	0.0139112	272.381	326.066	332.548	82.4968	53.0596	187.464
Susceptible	8 hpi vs 2 hpi	down-regulated	Dpg10110	-2.06788	5.09655	5.1202e-07	1.15098e-05	35.9448	43.9041	75.8936	16.0745	13.6429	7.53714
Susceptible	8 hpi vs 2 hpi	down-regulated	Dpg10165	-4.0628	3.57978	1.97815e-12	1.32239e-10	14.2774	20.2174	21.5549	2.16116	0.351434	0.639191
Susceptible	8 hpi vs 2 hpi	down-regulated	Dpg10166	-1.74457	5.7747	3.27981e-06	6.25856e-05	69.836	112.088	60.8643	27.8699	20.394	24.1433
Susceptible	8 hpi vs 2 hpi	down-regulated	Dpg10180	-2.17456	6.95002	2.27052e-08	6.87806e-07	193.664	204.478	198.236	45.5943	45.4058	40.9488
Susceptible	8 hpi vs 2 hpi	down-regulated	Dpg10187	-1.07166	4.62956	0.000952667	0.00893934	33.547	28.1424	31.2869	14.285	15.7654	14.0015
Susceptible	8 hpi vs 2 hpi	down-regulated	Dpg10200	-2.17816	5.0245	8.10568e-09	2.69172e-07	45.9836	65.8301	37.4701	11.2185	7.87551	13.521
Susceptible	8 hpi vs 2 hpi	down-regulated	Dpg10202	-2.99508	7.35397	1.59042e-06	3.24039e-05	215.747	187.326	457.178	76.2183	20.0969	11.7628
Susceptible	8 hpi vs 2 hpi	down-regulated	Dpg10211	-1.21283	4.47462	0.00715694	0.0438068	33.8439	15.1473	36.5097	17.8002	14.266	5.03323
Susceptible	8 hpi vs 2 hpi	down-regulated	Dpg10234	-2.65182	7.83561	3.03426e-10	1.34932e-08	343.644	477.09	349.268	59.9539	76.4945	49.6766
Susceptible	8 hpi vs 2 hpi	down-regulated	Dpg10241	-2.03834	7.49188	3.85246e-07	8.95523e-06	264.875	322.888	269.953	61.7773	83.3702	63.5075
Susceptible	8 hpi vs 2 hpi	down-regulated	Dpg10261	-1.16212	4.99235	0.0013011	0.0113643	31.2914	35.1379	57.6789	20.6088	19.6276	15.1829
Susceptible	8 hpi vs 2 hpi	down-regulated	Dpg10262	-2.1508	6.11293	3.39803e-05	0.000521847	53.2474	83.1377	192.303	37.3737	26.2512	10.5486
Susceptible	8 hpi vs 2 hpi	down-regulated	Dpg10275	-1.13069	4.60241	0.00302063	0.0223069	21.512	28.6347	42.0354	17.359	15.4386	9.47841
Susceptible	8 hpi vs 2 hpi	down-regulated	Dpg10277	-1.11076	5.85991	0.00276144	0.0207677	88.8599	89.5594	51.5226	30.8952	30.4854	44.6587
Susceptible	8 hpi vs 2 hpi	down-regulated	Dpg10278	-1.27796	3.28174	0.00619974	0.0390462	11.0995	15.6535	6.39734	4.24113	4.93888	4.4821
Susceptible	8 hpi vs 2 hpi	down-regulated	Dpg10279	-1.31379	4.0233	0.000863323	0.00823701	20.4798	27.2032	13.4681	6.4085	7.90361	10.0257
Susceptible	8 hpi vs 2 hpi	down-regulated	Dpg10282	-1.15667	4.1499	0.000909641	0.00860667	21.1663	20.544	24.0242	11.4418	8.94166	9.00729
Susceptible	8 hpi vs 2 hpi	down-regulated	Dpg10295	-1.85735	9.48164	0.0040423	0.027966	1859.65	456.524	1036.19	509.586	366.491	49.255
Susceptible	8 hpi vs 2 hpi	down-regulated	Dpg10296	-2.93298	6.22569	1.52254e-05	0.000254453	124.2	48.1882	213.531	37.0974	10.8334	2.74937
Susceptible	8 hpi vs 2 hpi	down-regulated	Dpg10297	-2.59165	4.0771	6.29892e-10	2.62961e-08	29.8672	26.0167	20.328	6.66344	2.8001	3.13406
Susceptible	8 hpi vs 2 hpi	down-regulated	Dpg10328	-1.36272	6.76908	0.00490806	0.0325127	100.634	91.1387	271.19	83.0688	68.2624	28.8103
Susceptible	8 hpi vs 2 hpi	down-regulated	Dpg10335	-3.2761	1.78081	0.00422912	0.0290275	4.00348	3.01296	2.03942	0.697826	0	0
Susceptible	8 hpi vs 2 hpi	down-regulated	Dpg10336	-1.87013	7.91211	5.53341e-06	0.000101608	357.677	396.676	369.97	132.486	96.2113	78.9789
Susceptible	8 hpi vs 2 hpi	down-regulated	Dpg10362	-2.13669	4.99186	1.96246e-09	7.35241e-08	38.0501	56.9431	50.126	9.47848	12.6108	10.7038
Susceptible	8 hpi vs 2 hpi	down-regulated	Dpg10370	-1.72822	5.03537	3.00668e-07	7.28728e-06	50.8259	45.817	45.1241	17.6801	10.3963	14.5237
Susceptible	8 hpi vs 2 hpi	down-regulated	Dpg10423	-1.00506	3.9193	0.0082592	0.0491993	14.4157	15.4538	23.3779	10.4349	9.13571	6.94404
Susceptible	8 hpi vs 2 hpi	down-regulated	Dpg10485	-1.44914	3.73886	0.00105431	0.00962811	23.5874	13.6869	13.2349	7.291	1.85574	8.82755
Susceptible	8 hpi vs 2 hpi	down-regulated	Dpg10487	-1.47861	6.58585	0.00012244	0.00161381	121.687	137.134	156.319	36.326	53.7638	58.3627
Susceptible	8 hpi vs 2 hpi	down-regulated	Dpg10494	-5.08664	7.8702	3.16629e-39	1.61924e-36	311.682	413.438	624.144	18.1497	11.7805	9.70016
Susceptible	8 hpi vs 2 hpi	down-regulated	Dpg10517	-4.6039	5.25516	9.81711e-31	3.58605e-28	59.3314	82.8852	64.2609	2.95774	2.91356	2.3759
Susceptible	8 hpi vs 2 hpi	down-regulated	Dpg10534	-1.07705	4.89866	0.00268268	0.0202967	38.8354	48.3338	26.1414	12.7756	21.104	19.6324
Susceptible	8 hpi vs 2 hpi	down-regulated	Dpg10540	-1.44725	3.02578	0.00210759	0.0167624	8.50649	10.6888	8.39027	3.49499	2.87718	3.57815
Susceptible	8 hpi vs 2 hpi	down-regulated	Dpg10583	-1.04547	4.06069	0.00346343	0.0248696	16.4413	19.2381	24.2866	8.01155	11.4702	9.34333
Susceptible	8 hpi vs 2 hpi	down-regulated	Dpg10608	-1.5196	8.0334	0.00163745	0.0136383	291.714	272.922	591.936	189.017	157.418	57.1709
Susceptible	8 hpi vs 2 hpi	down-regulated	Dpg10616	-1.46765	4.27219	0.000184647	0.00230595	32.2507	21.5071	22.8049	14.1994	8.37945	5.34594
Susceptible	8 hpi vs 2 hpi	down-regulated	Dpg10617	-2.01235	3.5865	9.10534e-06	0.000159196	17.3334	12.2995	18.9302	7.12165	3.1268	1.84707
Susceptible	8 hpi vs 2 hpi	down-regulated	Dpg10618	-2.50696	1.91167	0.00734203	0.0446193	3.78341	3.14174	3.25299	0.806016	0.294905	0.440103
Susceptible	8 hpi vs 2 hpi	down-regulated	Dpg10637	-2.14755	4.80799	5.98722e-10	2.52005e-08	37.7628	48.1612	40.978	9.03815	7.54295	11.6238
Susceptible	8 hpi vs 2 hpi	down-regulated	Dpg10720	-1.01345	7.02826	0.0082006	0.0489643	182.224	178.776	154.8	72.2302	82.3989	100.471
Susceptible	8 hpi vs 2 hpi	down-regulated	Dpg10724	-1.3209	7.71307	0.00118873	0.0106186	223.313	310.988	355.949	130.933	98.9424	126.25
Susceptible	8 hpi vs 2 hpi	down-regulated	Dpg10785	-2.04864	2.42591	0.00198565	0.0159538	6.4184	4.47304	6.44867	1.5069	0.827016	1.54275
Susceptible	8 hpi vs 2 hpi	down-regulated	Dpg10786	-1.97994	4.12085	3.6735e-07	8.59785e-06	20.0003	23.4744	30.4626	5.98377	4.42576	7.85199
Susceptible	8 hpi vs 2 hpi	down-regulated	Dpg10792	-1.71368	7.97418	3.04467e-05	0.000473266	301.778	402.415	442.173	121.229	93.7601	134.146
Susceptible	8 hpi vs 2 hpi	down-regulated	Dpg10813	-1.84329	5.68476	3.9635e-07	9.19243e-06	62.9238	65.3507	103.581	19.7423	20.7068	23.7154
Susceptible	8 hpi vs 2 hpi	down-regulated	Dpg10814	-1.18561	6.9758	0.0043402	0.0295353	139.962	130.633	245.934	84.7723	76.2407	65.9554
Susceptible	8 hpi vs 2 hpi	down-regulated	Dpg10826	-5.95628	5.39102	4.21602e-35	1.79673e-32	81.7883	103.309	48.2012	1.36811	0.96883	1.12052
Susceptible	8 hpi vs 2 hpi	down-regulated	Dpg10827	-4.37292	6.65889	6.08638e-14	5.55817e-12	212.736	216.65	134.464	19.405	5.7223	2.31284
Susceptible	8 hpi vs 2 hpi	down-regulated	Dpg10829	-1.42955	5.41379	1.62118e-05	0.000268742	58.5826	56.1734	63.1967	16.7218	22.3849	26.3528
Susceptible	8 hpi vs 2 hpi	down-regulated	Dpg10842	-1.63668	6.3621	6.58819e-05	0.000946404	92.785	107.362	164.022	49.9719	24.7646	42.1081
Susceptible	8 hpi vs 2 hpi	down-regulated	Dpg10851	-3.53934	4.98796	1.42116e-09	5.54795e-08	75.0891	71.1517	16.2103	6.14204	3.69191	3.95257
Susceptible	8 hpi vs 2 hpi	down-regulated	Dpg10852	-1.11793	6.2781	0.00242853	0.018846	113.867	122.678	73.79	50.2804	45.4708	47.2031
Susceptible	8 hpi vs 2 hpi	down-regulated	Dpg10885	-1.31437	6.08376	0.000580287	0.00594111	72.84	86.9416	121.883	36.6839	49.1854	27.4628
Susceptible	8 hpi vs 2 hpi	down-regulated	Dpg10910	-1.6995	3.42596	0.000414992	0.00446793	9.48685	10.7457	20.7047	3.31838	2.42826	6.2662
Susceptible	8 hpi vs 2 hpi	down-regulated	Dpg10919	-1.48738	9.79566	0.000205582	0.00252424	1321.42	1274.57	1325.39	419.102	528.515	450.768
Susceptible	8 hpi vs 2 hpi	down-regulated	Dpg10924	-1.57362	5.314	2.41026e-05	0.000384589	54.5559	65.3966	49.6361	13.7023	12.5826	29.817
Susceptible	8 hpi vs 2 hpi	down-regulated	Dpg10925	-1.22499	5.39722	0.000758954	0.00744255	55.7932	73.4279	39.2886	22.0574	19.2043	30.4508
Susceptible	8 hpi vs 2 hpi	down-regulated	Dpg10960	-1.32872	3.903	0.000955047	0.00895345	19.5097	17.1398	19.3148	12.5962	6.36838	3.65775
Susceptible	8 hpi vs 2 hpi	down-regulated	Dpg10963	-1.4277	3.7351	0.000258342	0.00302672	19.4558	17.081	13.3659	6.15648	6.30708	5.93878
Susceptible	8 hpi vs 2 hpi	down-regulated	Dpg10976	-2.31514	8.94329	9.95905e-07	2.1177e-05	832.748	976.271	638.492	187.584	217.834	86.6181
Susceptible	8 hpi vs 2 hpi	down-regulated	Dpg10984	-1.05433	4.54811	0.00310348	0.0227661	23.7874	28.7901	34.3509	16.9526	16.5403	8.70112
Susceptible	8 hpi vs 2 hpi	down-regulated	Dpg11008	-1.82731	4.62712	1.83673e-07	4.73201e-06	30.5811	36.1938	39.3222	11.9288	10.2924	7.72855
Susceptible	20 hpi vs 2 hpi	up-regulated	Dpg6	4.43269	3.62471	5.92917e-15	1.87365e-13	0.507322	0.946742	0.973416	14.7889	25.1703	19.8611
Susceptible	20 hpi vs 2 hpi	up-regulated	Dpg11	2.61277	3.3436	1.31409e-07	1.3842e-06	2.56905	2.5339	1.61089	13.8734	19.2761	9.36333
Susceptible	20 hpi vs 2 hpi	up-regulated	Dpg15	2.72207	4.81102	1.25453e-13	3.38625e-12	8.04235	8.75065	3.46767	58.2194	47.9061	29.9963
Susceptible	20 hpi vs 2 hpi	up-regulated	Dpg18	1.67338	3.953	7.65347e-07	6.91614e-06	6.4824	6.38424	6.45062	18.0549	24.6444	19.39
Susceptible	20 hpi vs 2 hpi	up-regulated	Dpg58	4.60105	6.7887	3.92269e-09	5.43565e-08	8.89199	10.5256	6.04214	261.396	18.2934	347.571
Susceptible	20 hpi vs 2 hpi	up-regulated	Dpg69	1.11092	6.96133	0.00732785	0.0236909	99.4874	95.1122	38.2117	169.789	142.378	191.327
Susceptible	20 hpi vs 2 hpi	up-regulated	Dpg72	2.11198	5.62355	2.58698e-05	0.000168324	18.7417	27.0003	7.28035	93.8137	27.5742	110.289
Susceptible	20 hpi vs 2 hpi	up-regulated	Dpg79	1.53953	5.71338	3.63587e-06	2.86584e-05	31.436	31.7106	14.1615	70.1831	91.9312	63.4269
Susceptible	20 hpi vs 2 hpi	up-regulated	Dpg83	2.68334	4.48949	6.82264e-10	1.06662e-08	6.76018	7.17221	2.33388	31.329	21.2508	54.7846
Susceptible	20 hpi vs 2 hpi	up-regulated	Dpg84	2.06311	4.945	2.64431e-10	4.47116e-09	12.9786	13.4573	6.67702	43.2686	37.1717	59.8781
Susceptible	20 hpi vs 2 hpi	up-regulated	Dpg87	1.54767	4.33146	3.07799e-07	2.99844e-06	9.45018	8.48082	9.85696	26.485	28.6546	26.4299
Susceptible	20 hpi vs 2 hpi	up-regulated	Dpg90	1.13806	6.92409	0.00286499	0.0106094	60.8598	64.6044	98.5227	139.713	142.237	211.496
Susceptible	20 hpi vs 2 hpi	up-regulated	Dpg94	1.09245	3.94071	0.000819964	0.00360277	9.08925	8.13422	8.57526	17.8948	22.022	15.0277
Susceptible	20 hpi vs 2 hpi	up-regulated	Dpg101	3.349	4.45739	1.16388e-17	4.62206e-16	3.68231	4.44518	2.24839	37.783	45.6764	25.8364
Susceptible	20 hpi vs 2 hpi	up-regulated	Dpg111	4.5194	7.99637	9.10397e-41	1.42974e-38	22.4923	26.3511	14.1924	469.938	560.932	425.458
Susceptible	20 hpi vs 2 hpi	up-regulated	Dpg125	1.02785	3.75958	0.00253406	0.00955804	8.39932	8.99454	5.46133	15.35	17.1131	14.5975
Susceptible	20 hpi vs 2 hpi	up-regulated	Dpg134	1.26511	6.17082	0.000494458	0.0023106	40.6187	44.6593	38.1722	124.247	51.6038	121.901
Susceptible	20 hpi vs 2 hpi	up-regulated	Dpg138	1.61742	6.67667	2.66985e-06	2.17043e-05	53.3832	55.6548	38.7284	130.69	126.15	197.791
Susceptible	20 hpi vs 2 hpi	up-regulated	Dpg142	3.07741	6.1411	4.3435e-23	2.71207e-21	14.7292	13.6197	15.0082	100.053	121.995	146.158
Susceptible	20 hpi vs 2 hpi	up-regulated	Dpg148	2.08127	5.56218	6.27269e-07	5.80504e-06	19.0225	19.5884	13.1393	63.6301	36.5808	120.59
Susceptible	20 hpi vs 2 hpi	up-regulated	Dpg154	2.03731	2.29076	0.00504213	0.0172654	1.00199	0.960203	1.41364	4.24577	6.81498	3.65816
Susceptible	20 hpi vs 2 hpi	up-regulated	Dpg160	1.11402	7.42314	0.00306354	0.0112362	107.874	109.864	103.931	280.699	158.753	257.437
Susceptible	20 hpi vs 2 hpi	up-regulated	Dpg162	1.56993	6.86853	0.00128625	0.00534273	74.6784	75.4508	23.4579	136.508	98.0055	282.043
Susceptible	20 hpi vs 2 hpi	up-regulated	Dpg163	1.5637	4.20012	4.90454e-07	4.62141e-06	9.06415	9.80268	5.85298	25.4065	24.5052	24.1828
Susceptible	20 hpi vs 2 hpi	up-regulated	Dpg164	3.51128	6.28781	1.95161e-30	2.00281e-28	12.5398	13.854	10.0576	146.046	113.807	160.628
Susceptible	20 hpi vs 2 hpi	up-regulated	Dpg168	1.4263	8.95847	0.000108124	0.000599309	264.957	277.081	264.015	682.717	771.024	713.211
Susceptible	20 hpi vs 2 hpi	up-regulated	Dpg177	2.61243	2.45591	0.000297506	0.00147261	0.804632	1.21749	0.756802	6.46984	8.71392	3.54023
Susceptible	20 hpi vs 2 hpi	up-regulated	Dpg178	1.8571	3.20754	5.7092e-05	0.000341465	3.58477	3.61607	2.14686	10.4577	15.0164	9.1223
Susceptible	20 hpi vs 2 hpi	up-regulated	Dpg204	2.66704	6.40746	2.30814e-09	3.36482e-08	22.6526	24.5923	20.1786	191.672	54.6549	184.404
Susceptible	20 hpi vs 2 hpi	up-regulated	Dpg227	3.23538	3.42372	2.28172e-05	0.000150541	1.36535	1.06426	2.45164	14.3211	2.03516	32.4881
Susceptible	20 hpi vs 2 hpi	up-regulated	Dpg231	1.18469	5.53647	5.01399e-05	0.000305167	33.1857	29.2628	19.0066	58.6897	58.5221	68.4547
Susceptible	20 hpi vs 2 hpi	up-regulated	Dpg239	3.97198	5.89156	4.08467e-37	5.35918e-35	9.49993	8.04435	2.75434	115.953	104.795	102.997
Susceptible	20 hpi vs 2 hpi	up-regulated	Dpg240	2.91158	5.52808	1.09882e-17	4.39738e-16	13.8087	13.3102	3.60196	91.3634	76.4768	66.2536
Susceptible	20 hpi vs 2 hpi	up-regulated	Dpg241	2.24739	6.74665	3.812e-09	5.31781e-08	46.3052	44.7348	18.6687	194.014	167.555	161.033
Susceptible	20 hpi vs 2 hpi	up-regulated	Dpg243	3.49311	7.43608	1.07435e-16	3.94882e-15	34.0474	36.7834	12.5062	355.045	279.922	308.543
Susceptible	20 hpi vs 2 hpi	up-regulated	Dpg244	4.24565	5.08032	3.93916e-36	4.9792e-34	3.63045	4.53409	0.975612	67.0764	53.8359	61.0188
Susceptible	20 hpi vs 2 hpi	up-regulated	Dpg245	5.09757	4.06468	3.23829e-21	1.78537e-19	1.11086	0.996059	0.0696554	32.0739	20.9125	33.7625
Susceptible	20 hpi vs 2 hpi	up-regulated	Dpg248	4.69274	7.25366	8.23258e-40	1.16891e-37	14.0442	13.1302	6.08918	253.394	364.859	251.271
Susceptible	20 hpi vs 2 hpi	up-regulated	Dpg259	4.51229	4.70127	1.82415e-14	5.43314e-13	1.98728	1.84741	1.93512	44.1628	16.6588	78.5724
Susceptible	20 hpi vs 2 hpi	up-regulated	Dpg261	2.48257	3.6133	4.0452e-08	4.63298e-07	3.1888	3.59959	2.31371	18.2176	11.0656	23.8811
Susceptible	20 hpi vs 2 hpi	up-regulated	Dpg262	3.61761	5.13034	4.70892e-12	1.02323e-10	5.34529	6.1109	3.16736	69.041	20.1796	95.3239
Susceptible	20 hpi vs 2 hpi	up-regulated	Dpg264	1.25865	8.17223	0.00170698	0.00681807	181.973	181.435	143.216	322.797	310.847	579.36
Susceptible	20 hpi vs 2 hpi	up-regulated	Dpg269	1.18757	4.51055	0.000314657	0.0015457	11.1456	9.05402	18.1459	30.6156	35.579	20.7196
Susceptible	20 hpi vs 2 hpi	up-regulated	Dpg301	4.68672	2.31583	1.21339e-05	8.59654e-05	0.145834	0.0735538	0.164598	9.52981	4.16237	4.58705
Susceptible	20 hpi vs 2 hpi	up-regulated	Dpg310	1.00883	7.23889	0.00521629	0.017791	115.862	89.1472	92.0703	221.151	211.592	164.964
Susceptible	20 hpi vs 2 hpi	up-regulated	Dpg312	1.55239	3.50743	7.57689e-05	0.000435424	5.45745	5.77148	2.98047	16.8068	10.5839	15.4255
Susceptible	20 hpi vs 2 hpi	up-regulated	Dpg313	2.62719	4.04754	1.65602e-06	1.40463e-05	4.44215	3.89135	3.69432	24.946	8.09279	43.3352
Susceptible	20 hpi vs 2 hpi	up-regulated	Dpg318	2.93465	4.0623	3.51836e-14	1.0074e-12	3.41784	3.89917	2.61766	32.1557	23.5724	22.9452
Susceptible	20 hpi vs 2 hpi	up-regulated	Dpg325	3.02449	8.66259	6.62927e-07	6.08613e-06	132.826	116.74	14.8432	693.282	913.793	547.057
Susceptible	20 hpi vs 2 hpi	up-regulated	Dpg326	1.09787	3.62062	0.00407738	0.0144042	9.07106	8.83319	1.82463	13.3427	17.7257	11.552
Susceptible	20 hpi vs 2 hpi	up-regulated	Dpg352	3.64304	5.09288	8.11448e-26	6.18431e-24	8.42231	5.17655	0.486353	57.0371	68.7977	52.7189
Susceptible	20 hpi vs 2 hpi	up-regulated	Dpg360	1.25014	3.42742	0.00176609	0.00702167	5.12893	4.17878	6.45681	11.4808	15.5733	10.4152
Susceptible	20 hpi vs 2 hpi	up-regulated	Dpg369	2.34825	7.0539	5.90533e-10	9.44579e-09	45.8734	53.7434	28.8776	218.643	221.252	216.746
Susceptible	20 hpi vs 2 hpi	up-regulated	Dpg370	1.95703	7.75069	1.08335e-06	9.54031e-06	101.522	103.698	56.6742	353.298	395.413	269.32
Susceptible	20 hpi vs 2 hpi	up-regulated	Dpg371	1.91619	7.53078	1.08987e-06	9.58954e-06	85.6417	93.1254	50.7837	286.173	342.637	238.879
Susceptible	20 hpi vs 2 hpi	up-regulated	Dpg382	1.48439	2.63474	0.00946058	0.0293504	2.28698	3.00728	1.35976	6.00457	8.72972	4.51884
Susceptible	20 hpi vs 2 hpi	up-regulated	Dpg385	3.54516	5.55208	3.72873e-09	5.20866e-08	9.26392	8.52373	3.23739	95.5783	18.6425	135.461
Susceptible	20 hpi vs 2 hpi	up-regulated	Dpg394	1.76094	4.06511	1.64659e-07	1.71011e-06	6.98887	8.41441	4.5802	23.4796	26.5602	18.7411
Susceptible	20 hpi vs 2 hpi	up-regulated	Dpg395	1.45297	3.33208	0.000519858	0.00240765	4.00391	5.0121	3.92017	12.2645	13.5342	10.2962
Susceptible	20 hpi vs 2 hpi	up-regulated	Dpg396	1.78559	3.91025	1.73791e-07	1.79775e-06	6.42415	6.61161	4.45822	21.5395	21.2985	18.3828
Susceptible	20 hpi vs 2 hpi	up-regulated	Dpg398	6.18201	4.22431	1.25572e-21	7.23086e-20	0.522159	0.23044	0.294672	27.4238	47.7225	23.6461
Susceptible	20 hpi vs 2 hpi	up-regulated	Dpg406	1.04134	3.44245	0.00813088	0.0259392	5.54078	8.52348	3.28319	10.749	16.3191	9.25859
Susceptible	20 hpi vs 2 hpi	up-regulated	Dpg407	1.82709	4.52846	5.6055e-09	7.5163e-08	9.48699	10.0194	8.19244	33.2857	39.5936	26.1067
Susceptible	20 hpi vs 2 hpi	up-regulated	Dpg408	1.84781	3.44495	1.65972e-05	0.000113029	3.41811	3.99763	4.13747	13.6567	19.0124	9.5159
Susceptible	20 hpi vs 2 hpi	up-regulated	Dpg411	1.6418	5.59631	2.39378e-06	1.9723e-05	31.1165	26.1374	10.1835	71.9875	81.4151	57.565
Susceptible	20 hpi vs 2 hpi	up-regulated	Dpg417	2.53081	4.97616	3.63321e-17	1.3896e-15	9.56686	10.0399	6.19784	54.6669	49.8122	46.7469
Susceptible	20 hpi vs 2 hpi	up-regulated	Dpg418	1.40645	4.81272	2.55861e-06	2.09108e-05	18.2345	16.7865	7.83266	36.5497	41.8421	35.797
Susceptible	20 hpi vs 2 hpi	up-regulated	Dpg421	3.79258	8.79195	5.43483e-22	3.1826e-20	67.4547	68.8327	41.4875	688.943	1085.71	694.06
Susceptible	20 hpi vs 2 hpi	up-regulated	Dpg434	1.52995	3.91106	4.95861e-06	3.80385e-05	6.91634	6.13695	7.15573	18.8317	21.545	18.2727
Susceptible	20 hpi vs 2 hpi	up-regulated	Dpg446	2.06639	3.1139	2.62126e-05	0.000169914	2.25291	3.1248	2.19604	9.77637	14.1477	8.94413
Susceptible	20 hpi vs 2 hpi	up-regulated	Dpg447	2.17036	3.94156	5.20699e-09	7.00006e-08	5.53759	5.58595	3.31638	21.6934	27.3144	17.0117
Susceptible	20 hpi vs 2 hpi	up-regulated	Dpg448	2.87676	5.57329	1.09586e-12	2.60519e-11	11.5753	11.967	8.99887	94.7962	39.3176	107.802
Susceptible	20 hpi vs 2 hpi	up-regulated	Dpg458	2.30142	3.8073	5.64879e-07	5.26054e-06	6.33574	4.26071	1.46686	23.8858	26.0447	10.2197
Susceptible	20 hpi vs 2 hpi	up-regulated	Dpg469	3.49019	3.21819	5.36737e-07	5.03009e-06	1.33213	1.31099	0.696759	7.69655	8.60266	25.1842
Susceptible	20 hpi vs 2 hpi	up-regulated	Dpg476	1.97801	8.7716	1.52493e-06	1.29769e-05	195.097	192.323	140.714	551.181	974.528	555.774
Susceptible	20 hpi vs 2 hpi	up-regulated	Dpg477	1.41133	6.58998	0.000121549	0.000665183	69.3934	53.9906	31.2586	136.942	172.72	101.724
Susceptible	20 hpi vs 2 hpi	up-regulated	Dpg478	1.46075	8.22367	0.000215252	0.00110341	209.242	134.704	130.917	407.718	541.415	357.689
Susceptible	20 hpi vs 2 hpi	up-regulated	Dpg481	5.92402	9.31567	4.24204e-24	2.91184e-22	29.0549	25.3398	7.00276	1627.48	824.869	1297.57
Susceptible	20 hpi vs 2 hpi	up-regulated	Dpg497	2.51461	7.25988	1.78e-10	3.08524e-09	50.4923	47.1062	37.279	247.065	338.745	186.27
Susceptible	20 hpi vs 2 hpi	up-regulated	Dpg509	1.34174	5.17558	1.63095e-06	1.38451e-05	20.2375	20.5611	17.1311	48.4997	56.0109	42.7283
Susceptible	20 hpi vs 2 hpi	up-regulated	Dpg512	2.08637	2.91882	0.000275278	0.00137506	1.29044	2.2484	2.69227	10.8203	3.75201	13.5737
Susceptible	20 hpi vs 2 hpi	up-regulated	Dpg513	4.31456	6.416	1.62841e-09	2.43909e-08	5.48887	7.21181	10.9846	113.501	26.834	337.987
Susceptible	20 hpi vs 2 hpi	up-regulated	Dpg539	1.08827	8.58041	0.00356811	0.0128103	267.959	244.012	218.888	536.689	591.035	426.382
Susceptible	20 hpi vs 2 hpi	up-regulated	Dpg542	1.76775	7.12322	0.000103957	0.000578689	97.0416	62.4415	27.6238	178.137	276.436	182.721
Susceptible	20 hpi vs 2 hpi	up-regulated	Dpg543	2.33003	3.92054	5.55414e-10	8.91156e-09	5.35396	5.09413	2.48047	21.4846	26.8908	17.8331
Susceptible	20 hpi vs 2 hpi	up-regulated	Dpg551	1.08758	3.16415	0.0129041	0.0379865	5.92246	5.48927	2.08348	9.3259	11.7238	7.92747
Susceptible	20 hpi vs 2 hpi	up-regulated	Dpg554	1.94211	7.40188	1.67971e-06	1.42008e-05	77.9271	84.5362	44.3455	229.811	216.39	350.159
Susceptible	20 hpi vs 2 hpi	up-regulated	Dpg564	1.30419	4.70548	1.34275e-05	9.39111e-05	15.9828	16.3933	9.17123	34.2154	29.1993	40.2841
Susceptible	20 hpi vs 2 hpi	up-regulated	Dpg568	2.02129	7.46487	3.90083e-07	3.73334e-06	81.7216	77.7999	47.4253	225.851	253.74	361.841
Susceptible	20 hpi vs 2 hpi	up-regulated	Dpg578	2.40858	5.67594	7.89429e-09	1.03444e-07	14.2746	14.9496	17.3428	53.937	53.3367	141.868
Susceptible	20 hpi vs 2 hpi	up-regulated	Dpg587	2.28176	7.48272	4.13182e-09	5.71018e-08	60.058	41.7485	79.2002	317.254	293.473	269.516
Susceptible	20 hpi vs 2 hpi	up-regulated	Dpg588	2.42477	3.74297	6.21728e-10	9.8235e-09	1.6488	4.32431	4.46626	21.8855	20.4259	15.9288
Susceptible	20 hpi vs 2 hpi	up-regulated	Dpg589	1.84122	4.52268	1.26702e-09	1.92561e-08	10.0427	10.34	6.95724	30.6914	37.7694	30.4211
Susceptible	20 hpi vs 2 hpi	up-regulated	Dpg593	1.13933	4.98318	6.46053e-05	0.000379827	21.1145	21.536	12.822	38.558	45.2466	38.9451
Susceptible	20 hpi vs 2 hpi	up-regulated	Dpg597	2.01816	7.84889	1.99541e-06	1.66794e-05	92.5962	77.7936	101.099	250.914	288.528	561.126
Susceptible	20 hpi vs 2 hpi	up-regulated	Dpg613	1.53759	4.44701	0.000373732	0.00180425	9.29939	8.68808	12.5388	21.1569	16.3733	52.0222
Susceptible	20 hpi vs 2 hpi	up-regulated	Dpg614	1.08719	4.69207	0.000680083	0.00305154	14.128	15.3506	16.4124	31.8049	43.8106	21.8646
Susceptible	20 hpi vs 2 hpi	up-regulated	Dpg622	4.54531	5.22694	1.77861e-27	1.53628e-25	3.40335	3.93959	1.00754	82.6019	39.5733	82.6681
Susceptible	20 hpi vs 2 hpi	up-regulated	Dpg642	2.8476	4.81724	9.43477e-18	3.85006e-16	8.63752	7.61237	2.66812	42.9825	54.9931	40.2419
Susceptible	20 hpi vs 2 hpi	up-regulated	Dpg651	4.10216	4.30801	8.61518e-19	3.96872e-17	2.83125	2.34598	0.399443	22.1459	38.1325	41.2329
Susceptible	20 hpi vs 2 hpi	up-regulated	Dpg652	3.44557	5.30226	5.07672e-20	2.54204e-18	5.96117	4.62556	8.1397	52.6515	55.9463	97.9658
Susceptible	20 hpi vs 2 hpi	up-regulated	Dpg653	5.60761	9.91422	6.50245e-73	2.49622e-70	43.4973	47.4755	24.6769	1553.04	2684.79	1422.45
Susceptible	20 hpi vs 2 hpi	up-regulated	Dpg657	1.13594	3.4738	0.0033737	0.0122139	6.86455	5.68635	4.72052	13.5075	13.6931	10.9286
Susceptible	20 hpi vs 2 hpi	up-regulated	Dpg663	1.06916	4.48059	0.000156601	0.000830591	14.3769	13.9692	11.0962	28.0636	28.2463	26.838
Susceptible	20 hpi vs 2 hpi	up-regulated	Dpg672	1.02262	6.29025	0.00370005	0.0132291	66.2266	59.4869	25.2468	104.377	100.461	102.302
Susceptible	20 hpi vs 2 hpi	up-regulated	Dpg690	1.41358	2.69791	0.0111979	0.033705	3.75956	2.38973	1.33693	6.09983	7.75621	6.42176
Susceptible	20 hpi vs 2 hpi	up-regulated	Dpg694	2.19175	2.18333	0.00497573	0.017066	1.36555	0.988955	0.316154	3.68235	2.63662	7.27664
Susceptible	20 hpi vs 2 hpi	up-regulated	Dpg704	2.37273	6.54234	2.58523e-13	6.69897e-12	31.6304	33.9381	22.6636	128.761	153.162	177.195
Susceptible	20 hpi vs 2 hpi	up-regulated	Dpg705	2.6892	4.37229	1.7405e-07	1.79863e-06	5.76362	3.7089	5.49578	60.2697	19.5924	17.8981
Susceptible	20 hpi vs 2 hpi	up-regulated	Dpg710	1.34223	4.68584	8.27605e-06	6.05548e-05	14.0955	15.4751	10.5814	39.8964	26.0377	37.0447
Susceptible	20 hpi vs 2 hpi	up-regulated	Dpg713	1.39969	6.61148	0.00195776	0.00767191	74.1413	68.4211	15.2274	138.133	155.742	123.123
Susceptible	20 hpi vs 2 hpi	up-regulated	Dpg715	2.95782	4.05738	2.30675e-15	7.54243e-14	3.0924	3.42007	3.28003	24.1947	29.3228	24.8611
Susceptible	20 hpi vs 2 hpi	up-regulated	Dpg717	2.28795	3.20164	7.31978e-06	5.43272e-05	2.34785	2.48981	2.4008	11.9658	17.3044	7.05579
Susceptible	20 hpi vs 2 hpi	up-regulated	Dpg724	1.05924	3.36524	0.0078968	0.0252859	5.55708	6.60015	4.04651	10.6617	12.2467	11.4279
Susceptible	20 hpi vs 2 hpi	up-regulated	Dpg733	3.26443	7.68092	1.23203e-10	2.1829e-09	56.1046	43.3483	15.1547	342.439	505.141	256.084
Susceptible	20 hpi vs 2 hpi	up-regulated	Dpg734	1.94829	7.87711	5.52885e-06	4.18296e-05	124.074	114.953	48.5608	426.125	358.163	326.7
Susceptible	20 hpi vs 2 hpi	up-regulated	Dpg738	1.9754	2.05871	0.0158559	0.0451501	1.15523	0.873993	0.59761	3.83353	5.2031	2.10882
Susceptible	20 hpi vs 2 hpi	up-regulated	Dpg745	7.69767	5.11335	8.48363e-52	1.83193e-49	0.215901	0.217786	0.162454	67.0887	51.8324	76.398
Susceptible	20 hpi vs 2 hpi	up-regulated	Dpg746	2.36427	3.12421	3.83605e-06	3.00989e-05	3.4081	1.42256	1.72434	13.0793	10.9905	10.4294
Susceptible	20 hpi vs 2 hpi	up-regulated	Dpg747	2.5289	3.86807	4.29972e-11	8.07366e-10	5.2724	3.29237	2.55034	22.4307	24.547	17.9093
Susceptible	20 hpi vs 2 hpi	up-regulated	Dpg748	2.35324	2.50287	0.000504827	0.00234959	1.28953	1.38751	0.808581	5.96888	7.20445	6.08409
Susceptible	20 hpi vs 2 hpi	up-regulated	Dpg760	2.8049	6.39825	1.73492e-17	6.78581e-16	25.6513	19.3593	16.6949	143	176.126	112.843
Susceptible	20 hpi vs 2 hpi	up-regulated	Dpg763	3.30073	9.43745	2.53351e-10	4.29785e-09	162.381	176.736	42.601	1373.39	1299.58	1092.89
Susceptible	20 hpi vs 2 hpi	up-regulated	Dpg764	4.11667	11.8601	3.20515e-29	3.16395e-27	479.06	267.623	468.322	6192.31	7785.56	7099.51
Susceptible	20 hpi vs 2 hpi	up-regulated	Dpg771	1.48604	5.10573	7.93018e-07	7.14129e-06	18.5283	20.4064	12.0871	39.4716	57.9833	46.3499
Susceptible	20 hpi vs 2 hpi	up-regulated	Dpg780	4.88443	2.80867	1.02155e-07	1.09838e-06	0.0523551	0.237656	0.384095	11.9476	4.06961	14.2916
Susceptible	20 hpi vs 2 hpi	up-regulated	Dpg781	2.32821	3.48146	1.10827e-07	1.18548e-06	2.54597	3.0035	3.40931	16.787	10.6917	19.39
Susceptible	20 hpi vs 2 hpi	up-regulated	Dpg782	2.81063	3.17332	1.08293e-07	1.15956e-06	1.883	1.89944	1.27517	11.2794	12.2735	14.1723
Susceptible	20 hpi vs 2 hpi	up-regulated	Dpg784	1.13047	3.1423	0.0102909	0.031474	4.83166	4.16493	3.96607	10.4049	5.49483	13.1744
Susceptible	20 hpi vs 2 hpi	up-regulated	Dpg786	2.40522	5.41701	2.29898e-16	8.21688e-15	13.7634	12.9093	11.946	59.3351	71.2151	75.4071
Susceptible	20 hpi vs 2 hpi	up-regulated	Dpg790	2.04085	2.30884	0.00456384	0.0158686	1.29681	1.30814	0.813151	5.49259	6.35848	3.18334
Susceptible	20 hpi vs 2 hpi	up-regulated	Dpg812	2.42598	5.88486	2.31158e-12	5.20859e-11	22.0939	18.8045	12.6415	104.1	119.169	65.409
Susceptible	20 hpi vs 2 hpi	up-regulated	Dpg813	1.23871	4.34622	4.2279e-05	0.000262408	12.5271	9.74459	10.6922	29.3361	26.3041	22.0888
Susceptible	20 hpi vs 2 hpi	up-regulated	Dpg815	2.81697	5.24144	3.59195e-14	1.02564e-12	10.2154	10.5443	5.63085	70.3448	80.2134	37.6292
Susceptible	20 hpi vs 2 hpi	up-regulated	Dpg817	2.1144	4.51468	1.67496e-09	2.50518e-08	10.3933	10.6159	2.21331	38.8439	37.4723	25.7738
Susceptible	20 hpi vs 2 hpi	up-regulated	Dpg820	1.13049	5.55516	0.000152	0.000810431	33.8883	32.6762	18.0931	62.0793	59.8216	64.1008
Susceptible	20 hpi vs 2 hpi	up-regulated	Dpg822	1.00345	3.34741	0.0131992	0.0387233	7.446	5.66405	3.44429	11.0302	12.0086	10.2842
Susceptible	20 hpi vs 2 hpi	up-regulated	Dpg841	1.9707	5.96151	3.63964e-09	5.10485e-08	29.1619	31.5107	12.552	90.3868	103.554	94.7795
Susceptible	20 hpi vs 2 hpi	up-regulated	Dpg849	2.75867	8.13486	3.64582e-12	8.05734e-11	82.195	86.5946	46.4129	522.928	440.515	495.783
Susceptible	20 hpi vs 2 hpi	up-regulated	Dpg862	5.72952	2.50214	2.49299e-06	2.05078e-05	0.0948234	0	0	4.93777	3.91569	14.0607
Susceptible	20 hpi vs 2 hpi	up-regulated	Dpg880	1.77628	4.96377	1.36684e-09	2.0652e-08	9.64096	12.2188	17.6126	50.3551	44.398	41.377
Susceptible	20 hpi vs 2 hpi	up-regulated	Dpg881	1.42905	5.85947	7.34341e-06	5.44063e-05	22.0283	25.3951	43.6576	85.081	86.0757	74.4577
Susceptible	20 hpi vs 2 hpi	up-regulated	Dpg891	3.51502	6.47141	5.30449e-25	3.84483e-23	15.3601	17.1369	8.94142	117.153	165.761	195.983
Susceptible	20 hpi vs 2 hpi	up-regulated	Dpg892	1.50925	5.39217	1.15237e-07	1.22758e-06	25.7762	18.108	18.7025	56.6321	64.8488	56.3604
Susceptible	20 hpi vs 2 hpi	up-regulated	Dpg899	2.38152	2.04856	0.00556524	0.0187772	0.192121	0.968992	0.758941	4.51177	3.85009	3.3452
Susceptible	20 hpi vs 2 hpi	up-regulated	Dpg900	1.33323	3.34271	0.00123274	0.00514595	5.03694	5.39849	3.45624	11.6593	11.4705	12.6025
Susceptible	20 hpi vs 2 hpi	up-regulated	Dpg907	3.43334	5.26112	2.02024e-23	1.29258e-21	7.03155	6.71964	4.42761	73.5713	47.8247	78.9476
Susceptible	20 hpi vs 2 hpi	up-regulated	Dpg920	2.54956	5.79316	2.78749e-07	2.74381e-06	17.7246	16.7151	12.1892	137.963	27.8352	109.186
Susceptible	20 hpi vs 2 hpi	up-regulated	Dpg921	1.39376	4.50485	0.000405425	0.00193295	9.52491	11.292	13.4104	39.7036	13.3574	37.9459
Susceptible	20 hpi vs 2 hpi	up-regulated	Dpg931	1.82613	6.80205	9.43574e-06	6.81543e-05	61.9706	56.4116	26.0179	160.052	229.289	123.424
Susceptible	20 hpi vs 2 hpi	up-regulated	Dpg935	1.83748	6.40811	2.08608e-06	1.73952e-05	47.7557	39.175	21.684	125.685	181.004	81.8572
Susceptible	20 hpi vs 2 hpi	up-regulated	Dpg951	3.85174	3.19159	3.71582e-10	6.15247e-09	0.922839	0.985657	0.582059	11.6951	11.2742	18.0808
Susceptible	20 hpi vs 2 hpi	up-regulated	Dpg958	1.31162	3.35514	0.00143185	0.00585681	5.29438	4.31358	4.71153	11.7472	12.1186	12.0093
Susceptible	20 hpi vs 2 hpi	up-regulated	Dpg973	1.67753	6.01017	1.97501e-07	2.00893e-06	24.3638	28.9271	35.7824	88.304	123.602	73.6077
Susceptible	20 hpi vs 2 hpi	up-regulated	Dpg974	1.37585	4.30436	5.14631e-06	3.91929e-05	9.2728	9.11516	11.3203	26.3267	26.6616	24.4472
Susceptible	20 hpi vs 2 hpi	up-regulated	Dpg999	4.30068	3.37339	8.58306e-11	1.56626e-09	0.526044	0.442199	1.18746	24.4388	12.5651	11.5232
Susceptible	20 hpi vs 2 hpi	up-regulated	Dpg1014	1.06446	3.18374	0.0142336	0.0412791	5.33168	5.03001	3.55001	9.12537	11.8796	8.31617
Susceptible	20 hpi vs 2 hpi	up-regulated	Dpg1016	3.25915	4.15144	1.21833e-17	4.81985e-16	3.54593	3.43932	1.69323	25.3439	31.3063	29.5686
Susceptible	20 hpi vs 2 hpi	up-regulated	Dpg1020	3.79302	1.83969	0.0018853	0.00744426	0.127159	0.128269	0.14352	2.49933	4.01544	3.39256
Susceptible	20 hpi vs 2 hpi	up-regulated	Dpg1027	2.28997	6.11754	1.19475e-09	1.82112e-08	26.6505	27.7716	13.9161	129.137	140.355	66.285
Susceptible	20 hpi vs 2 hpi	up-regulated	Dpg1028	1.14846	6.69067	0.00159308	0.00643754	70.9427	75.1357	42.7185	159.245	165.08	94.6692
Susceptible	20 hpi vs 2 hpi	up-regulated	Dpg1029	1.02642	4.25739	0.000650543	0.00293679	11.8277	12.0986	10.0122	24.5942	25.0988	19.7061
Susceptible	20 hpi vs 2 hpi	up-regulated	Dpg1030	1.45445	4.81831	3.64157e-07	3.50138e-06	15.5736	15.6623	10.7476	35.4907	43.8687	36.3067
Susceptible	20 hpi vs 2 hpi	up-regulated	Dpg1045	1.12629	3.30712	0.00624329	0.0206879	5.41188	6.1345	3.40045	11.7636	12.6038	8.7118
Susceptible	20 hpi vs 2 hpi	up-regulated	Dpg1060	3.09554	3.15353	3.6728e-08	4.24399e-07	2.01873	1.01818	1.13924	16.0889	7.96846	13.9844
Susceptible	20 hpi vs 2 hpi	up-regulated	Dpg1067	1.39048	2.68125	0.013371	0.039161	2.29276	2.52304	2.58776	8.51278	8.86027	2.34144
Susceptible	20 hpi vs 2 hpi	up-regulated	Dpg1073	1.43453	3.80881	6.63861e-05	0.000388752	8.26474	6.27332	5.07969	18.5484	21.6659	12.7773
Susceptible	20 hpi vs 2 hpi	up-regulated	Dpg1074	1.24491	4.24416	0.000120466	0.000659952	9.62389	10.2111	10.3323	28.6105	17.0697	26.698
Susceptible	20 hpi vs 2 hpi	up-regulated	Dpg1075	2.34663	2.45549	0.000697142	0.00311595	0.809299	1.30619	1.18746	7.06514	5.55355	5.77297
Susceptible	20 hpi vs 2 hpi	up-regulated	Dpg1079	1.10685	3.46331	0.00413223	0.0145682	5.44041	6.95416	4.82796	10.9826	15.9894	10.5435
Susceptible	20 hpi vs 2 hpi	up-regulated	Dpg1085	3.8524	5.68993	3.16472e-11	6.04094e-10	7.05874	7.85616	4.06316	57.1779	38.9221	183.884
Susceptible	20 hpi vs 2 hpi	up-regulated	Dpg1095	1.22776	5.46081	7.98516e-05	0.000456767	31.8465	29.2704	14.3369	59.7472	65.6591	51.7349
Susceptible	20 hpi vs 2 hpi	up-regulated	Dpg1101	5.6754	6.73629	9.68452e-14	2.66968e-12	2.80063	5.33628	3.5122	117.719	51.7782	448.145
Susceptible	20 hpi vs 2 hpi	up-regulated	Dpg1102	1.62816	6.09616	1.9461e-07	1.98733e-06	37.9336	35.9065	23.4193	106.707	113.796	80.761
Susceptible	20 hpi vs 2 hpi	up-regulated	Dpg1116	3.13924	2.65069	1.03533e-05	7.44105e-05	1.62455	0.491621	0.366715	7.6302	8.28696	8.02975
Susceptible	20 hpi vs 2 hpi	up-regulated	Dpg1117	3.12354	3.27987	3.08566e-09	4.35382e-08	1.16283	2.01084	1.31245	14.9262	14.1231	13.2494
Susceptible	20 hpi vs 2 hpi	up-regulated	Dpg1127	2.12669	4.26081	1.31699e-09	1.9957e-08	7.44154	5.64444	6.05511	23.5013	24.8722	36.2244
Susceptible	20 hpi vs 2 hpi	up-regulated	Dpg1150	2.5397	3.6322	9.113e-08	9.90108e-07	4.06703	3.10463	1.86094	16.386	26.1665	10.9896
Susceptible	20 hpi vs 2 hpi	up-regulated	Dpg1156	1.50444	4.04836	1.05569e-05	7.57773e-05	8.50088	8.36286	5.8898	20.3245	27.6007	16.9716
Susceptible	20 hpi vs 2 hpi	up-regulated	Dpg1187	1.5168	4.53725	3.43224e-06	2.72816e-05	8.38043	10.5496	13.9927	38.6117	34.3206	21.7849
Susceptible	20 hpi vs 2 hpi	up-regulated	Dpg1193	2.6719	6.59468	3.04903e-13	7.88109e-12	33.544	30.6376	12.5593	156.156	147.424	187.745
Susceptible	20 hpi vs 2 hpi	up-regulated	Dpg1194	2.7733	3.69892	1.55924e-09	2.34225e-08	2.83255	3.67365	1.64417	16.1135	27.3254	14.4552
Susceptible	20 hpi vs 2 hpi	up-regulated	Dpg1195	2.26011	2.72495	0.000179609	0.000939275	1.88478	1.74281	1.06365	7.27015	10.4284	5.88134
Susceptible	20 hpi vs 2 hpi	up-regulated	Dpg1199	2.36458	5.25537	7.93058e-09	1.03788e-07	14.5626	12.8614	7.65382	66.7193	85.9294	28.9967
Susceptible	20 hpi vs 2 hpi	up-regulated	Dpg1200	1.69813	3.69296	5.50367e-05	0.000330633	5.36512	5.69385	4.35235	17.3091	23.9379	9.20781
Susceptible	20 hpi vs 2 hpi	up-regulated	Dpg1214	1.92394	5.11513	3.7257e-10	6.15899e-09	15.2426	15.349	10.1005	47.6393	64.3435	43.3143
Susceptible	20 hpi vs 2 hpi	up-regulated	Dpg1235	1.61125	2.34308	0.014669	0.0422934	1.54657	2.67442	0.249366	6.31648	3.75676	4.71566
Susceptible	20 hpi vs 2 hpi	up-regulated	Dpg1245	1.66587	4.27545	2.22886e-06	1.84669e-05	10.6958	4.57724	9.99904	18.9185	28.9335	31.8584
Susceptible	20 hpi vs 2 hpi	up-regulated	Dpg1252	1.15728	7.04701	0.0141909	0.0412013	116.889	107.548	17.3907	190.1	181.492	168.313
Susceptible	20 hpi vs 2 hpi	up-regulated	Dpg1257	2.14018	2.09959	0.0086264	0.0271459	0.519856	0.786593	1.17349	3.89251	6.10341	1.94661
Susceptible	20 hpi vs 2 hpi	up-regulated	Dpg1259	2.41759	5.17044	6.10183e-10	9.68538e-09	12.504	9.94088	9.62782	84.9879	31.5315	56.126
Susceptible	20 hpi vs 2 hpi	up-regulated	Dpg1260	2.44876	6.93576	4.80989e-06	3.7039e-05	58.5387	46.1223	6.93103	222.453	229.751	158.438
Susceptible	20 hpi vs 2 hpi	up-regulated	Dpg1288	1.26809	4.80191	0.000648982	0.00293116	18.2313	16.0527	11.3348	30.2888	56.9518	22.5629
Susceptible	20 hpi vs 2 hpi	up-regulated	Dpg1289	1.04818	5.0869	0.00420521	0.0147853	26.5945	26.0013	9.92848	37.1803	60.8734	31.4837
Susceptible	20 hpi vs 2 hpi	up-regulated	Dpg1296	1.04779	5.44356	0.000178913	0.000937531	24.0191	31.5807	25.454	50.8276	64.3013	53.2429
Susceptible	20 hpi vs 2 hpi	up-regulated	Dpg1307	1.44901	5.98986	0.00146173	0.00596619	52.9674	38.1179	7.91294	101.17	94.1728	75.2886
Susceptible	20 hpi vs 2 hpi	up-regulated	Dpg1320	2.93843	3.88381	1.61999e-12	3.7231e-11	3.33398	3.11212	2.19038	22.4826	28.2542	17.3846
Susceptible	20 hpi vs 2 hpi	up-regulated	Dpg1321	2.58131	2.82773	1.79512e-05	0.000121531	2.00853	1.25756	1.01623	9.3347	10.0943	7.54692
Susceptible	20 hpi vs 2 hpi	up-regulated	Dpg1323	1.06924	6.82641	0.00505637	0.0173025	98.6859	73.858	43.4916	162.424	161.754	129.167
Susceptible	20 hpi vs 2 hpi	up-regulated	Dpg1324	3.81916	1.64688	0.00617328	0.0205018	0.173626	0.0437855	0	2.12736	2.79411	2.53556
Susceptible	20 hpi vs 2 hpi	up-regulated	Dpg1326	1.34161	5.29559	8.70987e-06	6.34419e-05	22.0709	20.8273	20.4263	45.0474	69.4559	46.0523
Susceptible	20 hpi vs 2 hpi	up-regulated	Dpg1331	1.84134	3.41372	5.18604e-05	0.000314163	5.04805	4.91775	1.28781	13.4153	19.2331	8.3896
Susceptible	20 hpi vs 2 hpi	up-regulated	Dpg1332	2.48947	5.87242	9.80643e-07	8.68749e-06	28.096	21.8782	1.12215	96.1007	94.7239	97.7051
Susceptible	20 hpi vs 2 hpi	up-regulated	Dpg1340	1.95495	9.09685	0.00027973	0.00139577	142.685	436.409	91.5076	740.666	580.299	1281.96
Susceptible	20 hpi vs 2 hpi	up-regulated	Dpg1343	1.24011	4.1459	0.000100062	0.000560014	10.2762	11.4026	6.25027	18.7699	21.7723	26.4225
Susceptible	20 hpi vs 2 hpi	up-regulated	Dpg1344	1.00355	6.27934	0.00131041	0.00542646	46.0951	42.6496	62.5509	100.676	81.1454	121.834
Susceptible	20 hpi vs 2 hpi	up-regulated	Dpg1352	1.6538	4.90155	0.00023633	0.00120076	16.7282	13.3721	10.3309	36.7387	17.3782	74.1032
Susceptible	20 hpi vs 2 hpi	up-regulated	Dpg1353	1.07363	3.45839	0.00547689	0.0185157	5.25182	6.15019	6.06383	10.2316	13.6369	13.359
Susceptible	20 hpi vs 2 hpi	up-regulated	Dpg1368	2.16695	3.91162	2.98737e-09	4.23585e-08	5.04177	5.34495	3.73325	19.3455	26.3269	18.8309
Susceptible	20 hpi vs 2 hpi	up-regulated	Dpg1377	1.89736	5.41108	1.18988e-07	1.26493e-06	21.1809	21.857	8.17482	71.716	77.1015	43.1431
Susceptible	20 hpi vs 2 hpi	up-regulated	Dpg1404	1.84168	4.9705	2.7314e-09	3.91576e-08	10.7468	14.2428	13.1942	43.9212	57.8683	36.1533
Susceptible	20 hpi vs 2 hpi	up-regulated	Dpg1434	3.03436	8.20235	6.47838e-12	1.36481e-10	53.3018	95.1073	41.9276	438.053	416.595	710.473
Susceptible	20 hpi vs 2 hpi	up-regulated	Dpg1435	2.8518	8.65298	1.55533e-10	2.72313e-09	81.3145	147.621	62.8558	659.323	537.924	914.346
Susceptible	20 hpi vs 2 hpi	up-regulated	Dpg1436	2.32436	4.60451	9.3838e-11	1.70338e-09	6.96235	8.80235	6.23416	37.914	24.9173	49.847
Susceptible	20 hpi vs 2 hpi	up-regulated	Dpg1437	3.90495	5.30817	7.97287e-23	4.94843e-21	3.86829	4.65247	5.28959	74.1328	42.3742	96.0179
Susceptible	20 hpi vs 2 hpi	up-regulated	Dpg1440	1.01513	5.24804	0.000226429	0.00115556	28.4392	23.8292	19.4143	51.5965	45.7756	47.6632
Susceptible	20 hpi vs 2 hpi	up-regulated	Dpg1441	1.52945	2.57708	0.00965167	0.0298358	2.41782	2.77534	0.941005	4.93741	8.70838	4.68288
Susceptible	20 hpi vs 2 hpi	up-regulated	Dpg1446	4.34305	2.57521	4.32476e-06	3.36146e-05	0.0863042	0.478818	0.243522	10.3982	2.14881	11.3916
Susceptible	20 hpi vs 2 hpi	up-regulated	Dpg1447	4.82038	5.73151	2.53795e-54	6.11765e-52	3.76734	3.76065	2.61325	97.9687	108.003	90.3279
Susceptible	20 hpi vs 2 hpi	up-regulated	Dpg1448	4.92323	6.0614	5.71853e-11	1.06223e-09	4.50671	3.54815	4.09408	136.251	15.7533	225.966
Susceptible	20 hpi vs 2 hpi	up-regulated	Dpg1450	1.07772	7.88116	0.0124513	0.0368161	136.495	179.994	134.087	270.706	495.633	185.093
Susceptible	20 hpi vs 2 hpi	up-regulated	Dpg1478	2.38313	4.92507	3.72624e-11	7.04791e-10	10.4726	10.4959	6.17697	38.081	68.0286	36.8114
Susceptible	20 hpi vs 2 hpi	up-regulated	Dpg1479	2.14772	2.27097	0.00390145	0.0138393	0.887304	1.07406	1.10162	2.80853	8.62136	3.08995
Susceptible	20 hpi vs 2 hpi	up-regulated	Dpg1488	2.96452	3.98511	1.55366e-13	4.16115e-12	3.22782	3.48056	2.4497	28.4685	18.6554	27.3199
Susceptible	20 hpi vs 2 hpi	up-regulated	Dpg1489	1.24537	5.08572	6.92193e-05	0.000403067	22.4668	22.4749	11.8896	44.3562	55.706	35.082
Susceptible	20 hpi vs 2 hpi	up-regulated	Dpg1503	1.17734	4.5283	5.6675e-05	0.000339755	13.1643	12.3506	13.4034	25.0027	34.9401	28.1285
Susceptible	20 hpi vs 2 hpi	up-regulated	Dpg1509	1.9688	6.98293	2.02133e-07	2.04601e-06	55.61	50.0371	46.2417	151.013	187.512	256.988
Susceptible	20 hpi vs 2 hpi	up-regulated	Dpg1512	2.98949	5.28655	8.97617e-18	3.72152e-16	9.47972	8.32863	6.81659	75.3263	44.1971	78.5799
Susceptible	20 hpi vs 2 hpi	up-regulated	Dpg1514	5.60688	6.38918	2.13221e-61	6.90635e-59	3.47295	4.54681	1.4178	215.479	108.951	157.05
Susceptible	20 hpi vs 2 hpi	up-regulated	Dpg1515	3.9212	3.87631	2.88576e-12	6.44632e-11	1.77937	1.57055	1.08784	38.0018	15.5781	18.5728
Susceptible	20 hpi vs 2 hpi	up-regulated	Dpg1517	1.10754	5.59743	0.000389457	0.0018654	37.8116	33.8789	16.6105	63.2859	61.8172	65.671
Susceptible	20 hpi vs 2 hpi	up-regulated	Dpg1518	1.29335	3.52927	0.000697141	0.00311595	7.22824	6.19078	3.23253	14.1341	12.2161	15.0907
Susceptible	20 hpi vs 2 hpi	up-regulated	Dpg1521	3.76163	6.3612	1.11942e-10	1.9936e-09	14.7002	12.7228	5.2524	202.097	207.065	38.1571
Susceptible	20 hpi vs 2 hpi	up-regulated	Dpg1522	1.98771	4.83649	1.61678e-05	0.000110468	13.4796	14.1606	4.18611	56.8043	53.9586	16.6208
Susceptible	20 hpi vs 2 hpi	up-regulated	Dpg1523	3.60538	4.62851	2.27494e-18	9.90744e-17	5.58161	3.75357	0.787473	53.5476	45.0528	27.6277
Susceptible	20 hpi vs 2 hpi	up-regulated	Dpg1524	1.69854	7.8052	0.00495794	0.0170219	176.346	126.769	10.0662	281.675	337.271	398.246
Susceptible	20 hpi vs 2 hpi	up-regulated	Dpg1525	1.95159	6.97663	0.00120551	0.00504854	85.2483	63.0888	4.29677	170.684	195.269	225.359
Susceptible	20 hpi vs 2 hpi	up-regulated	Dpg1526	3.57274	5.08269	9.36854e-29	8.82772e-27	6.49541	6.02605	1.97995	62.5936	53.6679	60.7166
Susceptible	20 hpi vs 2 hpi	up-regulated	Dpg1528	6.30118	4.42762	7.61715e-12	1.59177e-10	0.35925	0.362387	0.405474	58.6439	50.6137	6.10392
Susceptible	20 hpi vs 2 hpi	up-regulated	Dpg1529	5.23913	3.43525	4.53288e-09	6.17389e-08	0.206968	0.469745	0.350398	25.8344	22.2464	3.7781
Susceptible	20 hpi vs 2 hpi	up-regulated	Dpg1530	7.39135	9.83984	1.15741e-26	9.37233e-25	16.8773	14.7031	0.519513	1680.01	2290.39	1482.78
Susceptible	20 hpi vs 2 hpi	up-regulated	Dpg1531	6.06379	5.95376	1.32448e-40	2.01885e-38	2.59928	1.83538	0.537849	139.157	163.003	51.5851
Susceptible	20 hpi vs 2 hpi	up-regulated	Dpg1533	1.3813	5.29767	0.000236576	0.00120143	31.5998	13.8216	17.1413	47.2409	36.8009	78.6707
Susceptible	20 hpi vs 2 hpi	up-regulated	Dpg1537	2.16347	2.62895	0.00050332	0.00234679	1.73999	1.87764	0.867759	7.51962	8.10917	5.68206
Susceptible	20 hpi vs 2 hpi	up-regulated	Dpg1541	6.58381	7.03952	5.49017e-13	1.36792e-11	2.66502	2.51485	2.52277	240.774	25.581	504.883
Susceptible	20 hpi vs 2 hpi	up-regulated	Dpg1543	1.75936	2.97117	0.000590668	0.00269941	2.31136	2.57156	3.06912	6.52471	7.34838	14.1661
Susceptible	20 hpi vs 2 hpi	up-regulated	Dpg1544	2.6504	4.96736	1.56217e-12	3.61425e-11	12.6758	7.40902	4.01126	40.2189	41.2222	70.8646
Susceptible	20 hpi vs 2 hpi	up-regulated	Dpg1552	1.72635	3.75845	1.82188e-06	1.53029e-05	6.11277	5.23921	4.68971	15.012	17.4688	21.4083
Susceptible	20 hpi vs 2 hpi	up-regulated	Dpg1557	3.36047	3.90346	1.76917e-13	4.66602e-12	2.50815	2.41844	1.70685	24.0653	16.7544	31.0344
Susceptible	20 hpi vs 2 hpi	up-regulated	Dpg1563	2.79257	3.22061	0.000203738	0.00105062	1.5145	2.15679	1.70937	11.8252	1.19022	26.8208
Susceptible	20 hpi vs 2 hpi	up-regulated	Dpg1570	2.14076	5.65484	2.41013e-12	5.41887e-11	19.6508	17.4651	16.4246	69.3034	98.2407	69.1478
Susceptible	20 hpi vs 2 hpi	up-regulated	Dpg1572	4.21734	5.74798	8.59192e-07	7.69708e-06	5.73867	6.0139	3.85025	30.7946	11.2292	254.854
Susceptible	20 hpi vs 2 hpi	up-regulated	Dpg1587	1.37747	4.05637	1.40016e-05	9.73351e-05	9.55266	9.36692	5.48124	21.2511	22.945	19.7835
Susceptible	20 hpi vs 2 hpi	up-regulated	Dpg1599	2.57201	6.25898	8.74925e-16	2.98309e-14	17.9637	17.8194	28.4749	114.928	149.642	118.506
Susceptible	20 hpi vs 2 hpi	up-regulated	Dpg1606	1.23142	4.14092	0.000252065	0.0012686	11.3392	10.1411	6.66296	19.4555	28.9637	17.728
Susceptible	20 hpi vs 2 hpi	up-regulated	Dpg1607	4.51979	5.28934	1.07219e-09	1.64641e-08	3.6658	2.33195	3.09378	33.5517	18.13	163.495
Susceptible	20 hpi vs 2 hpi	up-regulated	Dpg1608	2.57834	5.9338	2.49865e-13	6.49084e-12	22.5639	19.0465	9.06385	121.394	74.3644	108.738
Susceptible	20 hpi vs 2 hpi	up-regulated	Dpg1609	1.55224	3.62099	3.65002e-05	0.000229514	6.34881	5.63575	3.72616	17.6322	13.2628	15.9756
Susceptible	20 hpi vs 2 hpi	up-regulated	Dpg1619	1.52027	4.03209	2.21061e-06	1.83451e-05	8.55159	7.40172	6.33311	21.9804	19.4948	23.1222
Susceptible	20 hpi vs 2 hpi	up-regulated	Dpg1625	3.9723	3.3059	2.7575e-11	5.35235e-10	1.46044	0.944356	0.169062	16.5559	12.28	16.5742
Susceptible	20 hpi vs 2 hpi	up-regulated	Dpg1629	1.15624	4.47908	7.11936e-05	0.000412896	15.999	12.3816	9.55427	28.177	29.9183	26.4358
Susceptible	20 hpi vs 2 hpi	up-regulated	Dpg1631	1.65518	3.99753	6.3023e-06	4.72672e-05	7.06525	7.79132	5.20358	20.1134	15.1259	29.393
Susceptible	20 hpi vs 2 hpi	up-regulated	Dpg1637	3.67548	5.53577	3.30434e-14	9.51376e-13	8.50538	7.84354	2.69816	88.1542	34.0467	126.018
Susceptible	20 hpi vs 2 hpi	up-regulated	Dpg1647	1.1553	6.33028	0.000254991	0.00128176	57.79	53.298	34.7871	118.013	117.458	89.7379
Susceptible	20 hpi vs 2 hpi	up-regulated	Dpg1652	1.20191	5.53522	1.21824e-05	8.62502e-05	28.0291	27.0994	25.5777	56.0782	65.4294	64.5364
Susceptible	20 hpi vs 2 hpi	up-regulated	Dpg1654	3.275	5.69986	5.72846e-15	1.81576e-13	9.37315	9.79269	8.5641	86.1338	139.32	45.7526
Susceptible	20 hpi vs 2 hpi	up-regulated	Dpg1667	2.91241	7.48998	5.02209e-12	1.08899e-10	42.2566	50.2169	32.1163	255.251	459.696	226.053
Susceptible	20 hpi vs 2 hpi	up-regulated	Dpg1678	2.08978	4.72472	3.48527e-07	3.36045e-06	8.75864	9.47189	9.52936	49.71	17.7296	52.3863
Susceptible	20 hpi vs 2 hpi	up-regulated	Dpg1682	1.46609	6.34539	7.7059e-06	5.68078e-05	39.5011	37.7075	49.2436	108.579	153.55	87.2434
Susceptible	20 hpi vs 2 hpi	up-regulated	Dpg1690	1.17219	5.18247	1.98895e-05	0.000133693	23.672	22.5677	17.0785	45.4021	51.864	45.78
Susceptible	20 hpi vs 2 hpi	up-regulated	Dpg1693	1.20767	7.4926	0.00462534	0.0160499	137.052	134.544	51.1234	226.779	292.696	226.451
Susceptible	20 hpi vs 2 hpi	up-regulated	Dpg1697	1.23884	6.20078	0.000144953	0.000777255	49.9987	51.4123	26.2347	115.946	93.5146	92.6132
Susceptible	20 hpi vs 2 hpi	up-regulated	Dpg1706	3.99822	5.17932	5.04255e-36	6.29712e-34	4.82048	5.32568	1.55449	61.4656	64.1227	68.1401
Susceptible	20 hpi vs 2 hpi	up-regulated	Dpg1708	2.81931	5.03909	7.3907e-08	8.14942e-07	10.741	9.73762	2.30184	71.9107	17.9168	73.6177
Susceptible	20 hpi vs 2 hpi	up-regulated	Dpg1715	3.76548	4.58251	2.21334e-09	3.24029e-08	2.67947	3.41415	2.65283	37.8221	11.3616	75.0386
Susceptible	20 hpi vs 2 hpi	up-regulated	Dpg1719	1.61861	3.57294	2.52799e-05	0.000164797	5.42905	6.52413	2.50432	13.6896	16.3412	15.4855
Susceptible	20 hpi vs 2 hpi	up-regulated	Dpg1745	1.5845	3.21355	0.000388585	0.00186294	3.30033	3.97648	3.6215	12.6367	11.8025	8.95964
Susceptible	20 hpi vs 2 hpi	up-regulated	Dpg1746	2.08187	3.30161	4.42264e-06	3.43119e-05	2.79856	3.41731	2.65991	12.7834	13.0592	13.0715
Susceptible	20 hpi vs 2 hpi	up-regulated	Dpg1750	1.3862	4.87372	2.75638e-06	2.23552e-05	12.704	18.9438	13.4034	31.0184	42.9344	45.2951
Susceptible	20 hpi vs 2 hpi	up-regulated	Dpg1751	1.54338	5.15448	4.59398e-08	5.22685e-07	15.3109	19.0888	16.9203	43.4616	55.5484	51.6814
Susceptible	20 hpi vs 2 hpi	up-regulated	Dpg1774	2.63251	3.84689	1.9181e-09	2.84422e-08	3.29973	4.48631	2.26697	18.2619	30.6093	15.4717
Susceptible	20 hpi vs 2 hpi	up-regulated	Dpg1775	1.10784	4.39842	0.00064532	0.00291703	14.7771	13.3866	8.25824	25.0491	33.8474	19.6217
Susceptible	20 hpi vs 2 hpi	up-regulated	Dpg1778	1.038	5.65884	0.000400574	0.00191422	33.3977	38.6132	23.1969	72.3982	66.4609	57.4306
Susceptible	20 hpi vs 2 hpi	up-regulated	Dpg1794	1.68057	7.6941	0.000151157	0.000807181	144.793	95.6645	52.087	263.285	420.586	253.96
Susceptible	20 hpi vs 2 hpi	up-regulated	Dpg1799	1.02031	3.99055	0.011778	0.0351814	7.6758	8.64965	11.3171	16.9456	9.70054	30.2569
Susceptible	20 hpi vs 2 hpi	up-regulated	Dpg1824	2.9922	8.743	1.7263e-05	0.000117332	143.646	133.866	7.879	611	599.176	1063.51
Susceptible	20 hpi vs 2 hpi	up-regulated	Dpg1835	2.40251	3.20281	1.20276e-06	1.04673e-05	2.5542	2.19003	2.01799	11.9314	12.1761	13.0552
Susceptible	20 hpi vs 2 hpi	up-regulated	Dpg1841	3.48055	1.93217	0.00153886	0.00624768	0.384241	0.0968992	0.21684	3.72712	3.26674	4.10057
Susceptible	20 hpi vs 2 hpi	up-regulated	Dpg1851	2.57935	7.55829	1.96625e-12	4.44983e-11	58.1551	53.5396	48.4401	303.205	356.039	299.257
Susceptible	20 hpi vs 2 hpi	up-regulated	Dpg1852	2.09782	7.9514	6.44314e-08	7.17327e-07	101.428	104.814	72.4232	324.646	485.978	383.551
Susceptible	20 hpi vs 2 hpi	up-regulated	Dpg1853	1.24604	3.01065	0.00860853	0.027129	4.07741	3.82606	2.99668	9.05259	10.2499	6.87056
Susceptible	20 hpi vs 2 hpi	up-regulated	Dpg1855	1.21619	3.16577	0.00598215	0.0199501	5.21902	4.91363	2.55257	9.59195	11.4802	8.79422
Susceptible	20 hpi vs 2 hpi	up-regulated	Dpg1859	1.21846	4.63338	2.25747e-05	0.000149131	12.3941	11.4152	17.5165	29.2165	33.477	33.5665
Susceptible	20 hpi vs 2 hpi	up-regulated	Dpg1861	2.04801	7.56544	0.00131114	0.00542651	24.4774	18.4028	176.109	230.737	272.571	402.875
Susceptible	20 hpi vs 2 hpi	up-regulated	Dpg1862	1.96729	8.49724	0.00494985	0.0170054	53.2756	20.3655	365.512	399.003	506.937	811.821
Susceptible	20 hpi vs 2 hpi	up-regulated	Dpg1868	1.62303	4.90854	3.6224e-08	4.19043e-07	14.3931	13.1625	13.6927	39.6886	51.5524	35.9759
Susceptible	20 hpi vs 2 hpi	up-regulated	Dpg1872	1.77454	4.32409	6.49274e-08	7.21981e-07	7.402	11.8788	4.81011	31.6053	29.422	23.3074
Susceptible	20 hpi vs 2 hpi	up-regulated	Dpg1873	1.18024	8.85506	0.00167038	0.00670028	304.895	278.585	263.497	680.275	719.747	519.549
Susceptible	20 hpi vs 2 hpi	up-regulated	Dpg1881	1.06655	4.76144	0.000126	0.000687361	15.8533	18.1422	14.6995	32.0177	38.3208	32.1779
Susceptible	20 hpi vs 2 hpi	up-regulated	Dpg1883	2.28794	4.17437	2.3094e-11	4.55076e-10	8.30373	6.43176	1.50624	26.7981	27.7344	25.9852
Susceptible	20 hpi vs 2 hpi	up-regulated	Dpg1884	1.18582	3.53156	0.00185168	0.00731984	9.26126	7.38823	0.956474	13.8443	13.2332	13.4636
Susceptible	20 hpi vs 2 hpi	up-regulated	Dpg1888	2.3207	5.25089	2.03608e-14	5.99545e-13	13.4743	14.3915	7.93947	55.1326	70.7551	54.7581
Susceptible	20 hpi vs 2 hpi	up-regulated	Dpg1894	1.13679	2.95791	0.0174061	0.0486422	3.62311	4.29971	2.96674	8.48677	7.67918	8.37949
Susceptible	20 hpi vs 2 hpi	up-regulated	Dpg1935	1.94676	4.94594	5.58422e-08	6.28396e-07	11.634	12.2739	11.5648	36.1814	33.186	68.9423
Susceptible	20 hpi vs 2 hpi	up-regulated	Dpg1955	1.52411	4.81763	3.30057e-05	0.000209751	16.431	13.675	10.4589	34.9115	58.3053	23.4217
Susceptible	20 hpi vs 2 hpi	up-regulated	Dpg1956	3.0983	5.08455	8.45733e-13	2.05293e-11	9.52012	7.79132	2.43284	47.1352	88.7921	35.3119
Susceptible	20 hpi vs 2 hpi	up-regulated	Dpg1957	2.91609	5.87243	1.07168e-09	1.64641e-08	17.8286	16.7796	4.71774	82.0771	164.596	52.4814
Susceptible	20 hpi vs 2 hpi	up-regulated	Dpg1958	1.8698	4.71656	3.94158e-05	0.000245815	15.0311	12.2395	3.88358	30.8797	63.0158	20.4454
Susceptible	20 hpi vs 2 hpi	up-regulated	Dpg1971	3.8003	1.5684	0.00946058	0.0293504	0	0.140169	0	2.27007	2.53151	1.71705
Susceptible	20 hpi vs 2 hpi	up-regulated	Dpg1972	3.19125	3.36851	3.24799e-08	3.79971e-07	1.89563	2.19791	0.565624	16.3073	7.72734	22.1758
Susceptible	20 hpi vs 2 hpi	up-regulated	Dpg1977	2.11794	4.63144	5.72798e-09	7.66071e-08	8.55128	10.403	6.37914	41.3329	47.7395	22.2219
Susceptible	20 hpi vs 2 hpi	up-regulated	Dpg1980	5.92732	8.00862	1.43207e-79	7.0683e-77	11.804	9.65067	2.99084	588.076	538.811	381.026
Susceptible	20 hpi vs 2 hpi	up-regulated	Dpg1984	1.36643	5.94294	8.707e-06	6.34419e-05	35.08	36.5732	28.0353	102.694	65.8411	89.4863
Susceptible	20 hpi vs 2 hpi	up-regulated	Dpg1987	1.46162	7.07403	0.000331737	0.00162038	88.4989	84.0424	39.425	176.312	242.255	165.831
Susceptible	20 hpi vs 2 hpi	up-regulated	Dpg1988	1.40554	8.32465	0.000580886	0.00265588	208.216	205.116	110.323	402.948	586.924	397.964
Susceptible	20 hpi vs 2 hpi	up-regulated	Dpg1990	1.35089	7.59193	0.000361376	0.00175195	126.007	110.619	85.9604	313.623	299.428	210.056
Susceptible	20 hpi vs 2 hpi	up-regulated	Dpg1997	1.22236	2.9875	0.0102909	0.031474	3.5925	3.38228	3.81821	8.86459	7.3448	9.48377
Susceptible	20 hpi vs 2 hpi	up-regulated	Dpg1998	1.43624	2.99149	0.00284493	0.0105426	4.04156	4.34865	1.21642	12.5174	6.38125	8.02085
Susceptible	20 hpi vs 2 hpi	up-regulated	Dpg1999	1.91782	4.23378	4.52486e-09	6.17108e-08	8.30092	8.79631	3.83277	25.7265	29.9909	24.5838
Susceptible	20 hpi vs 2 hpi	up-regulated	Dpg2001	3.30426	7.43803	5.97446e-17	2.22753e-15	37.6026	36.6273	19.9354	324.873	363.342	245.427
Susceptible	20 hpi vs 2 hpi	up-regulated	Dpg2003	1.44677	6.20146	5.22658e-06	3.97458e-05	44.4781	45.4257	25.2048	95.0059	117.787	101.827
Susceptible	20 hpi vs 2 hpi	up-regulated	Dpg2012	1.67024	4.32453	1.13762e-07	1.21561e-06	8.89602	10.4904	6.31665	24.7337	31.9066	26.2268
Susceptible	20 hpi vs 2 hpi	up-regulated	Dpg2019	1.16675	5.87709	0.000214454	0.00110025	36.7206	42.9785	25.0854	83.553	91.3315	61.0859
Susceptible	20 hpi vs 2 hpi	up-regulated	Dpg2020	1.6453	3.45383	5.27689e-05	0.000318936	5.26044	4.51043	3.26551	12.6222	15.0142	13.7392
Susceptible	20 hpi vs 2 hpi	up-regulated	Dpg2021	1.12296	6.25289	0.00093251	0.00403737	55.8689	57.3166	26.9053	105.401	116.067	84.1954
Susceptible	20 hpi vs 2 hpi	up-regulated	Dpg2024	1.51897	3.5881	0.00110676	0.0046842	5.37938	5.62015	4.55365	10.789	25.3173	8.74069
Susceptible	20 hpi vs 2 hpi	up-regulated	Dpg2025	2.98041	4.10641	4.41812e-08	5.05214e-07	3.77346	3.64091	2.59242	27.696	43.9041	9.39937
Susceptible	20 hpi vs 2 hpi	up-regulated	Dpg2036	1.26511	8.09657	0.00286116	0.010599	148.064	116.367	214.771	241.505	391.108	519.291
Susceptible	20 hpi vs 2 hpi	up-regulated	Dpg2037	2.36706	3.45172	1.53246e-07	1.60121e-06	3.52562	2.72658	2.38755	12.7194	20.4109	12.2776
Susceptible	20 hpi vs 2 hpi	up-regulated	Dpg2038	3.08569	6.01421	1.16859e-16	4.26495e-15	14.8098	17.133	7.20825	130.841	134.673	70.5409
Susceptible	20 hpi vs 2 hpi	up-regulated	Dpg2049	3.51932	7.26703	1.98339e-10	3.42631e-09	24.9661	22.9554	25.0613	221.528	103.042	515.868
Susceptible	20 hpi vs 2 hpi	up-regulated	Dpg2055	1.22843	6.2596	6.71921e-05	0.000392585	51.8242	41.7317	40.5011	102.726	126.966	84.2022
Susceptible	20 hpi vs 2 hpi	up-regulated	Dpg2057	1.17933	4.74217	6.30642e-05	0.00037182	13.3404	16.0561	16.1088	33.5491	42.0377	27.8164
Susceptible	20 hpi vs 2 hpi	up-regulated	Dpg2061	1.16495	4.3512	0.000229551	0.00117034	15.3304	12.7353	6.10693	22.0985	28.4769	26.3388
Susceptible	20 hpi vs 2 hpi	up-regulated	Dpg2088	4.66816	4.36447	1.54975e-19	7.50613e-18	1.63495	1.15891	1.14709	28.3339	26.5656	53.411
Susceptible	20 hpi vs 2 hpi	up-regulated	Dpg2094	1.93133	5.37779	1.05087e-11	2.16546e-10	17.6514	18.2238	13.2371	62.2939	60.1426	66.2734
Susceptible	20 hpi vs 2 hpi	up-regulated	Dpg2100	1.42655	3.39294	0.000493484	0.00230715	5.09492	4.6591	4.13819	10.4043	13.417	14.0678
Susceptible	20 hpi vs 2 hpi	up-regulated	Dpg2109	1.46553	3.64559	7.30165e-05	0.000422331	5.65818	6.79476	4.25748	15.9563	17.3439	13.6203
Susceptible	20 hpi vs 2 hpi	up-regulated	Dpg2116	3.20187	6.46407	1.95286e-14	5.78324e-13	20.4118	18.2972	11.6987	149.882	234.273	82.0669
Susceptible	20 hpi vs 2 hpi	up-regulated	Dpg2117	1.73149	6.53343	6.31276e-05	0.000371983	51.9206	46.0594	27.6381	146.445	208.858	62.2549
Susceptible	20 hpi vs 2 hpi	up-regulated	Dpg2118	3.95251	6.7683	5.40889e-20	2.68245e-18	15.5319	15.6676	7.3383	190.859	298.537	112.87
Susceptible	20 hpi vs 2 hpi	up-regulated	Dpg2119	3.12712	3.54238	2.90888e-11	5.6042e-10	2.23228	2.19404	1.29205	15.7795	20.0907	16.7176
Susceptible	20 hpi vs 2 hpi	up-regulated	Dpg2134	1.52248	4.05168	4.25661e-06	3.31478e-05	7.89421	8.16348	6.4443	23.0658	17.0049	25.7116
Susceptible	20 hpi vs 2 hpi	up-regulated	Dpg2138	2.29984	6.86981	1.50196e-05	0.000103786	53.3673	55.5128	7.16103	197.333	231.505	144.366
Susceptible	20 hpi vs 2 hpi	up-regulated	Dpg2169	5.76399	7.26546	5.67361e-74	2.38337e-71	8.32202	6.09173	1.74556	311.087	281.578	301.967
Susceptible	20 hpi vs 2 hpi	up-regulated	Dpg2173	1.33564	5.95071	4.73466e-05	0.00029004	40.8823	38.0806	22.8749	88.2815	104.483	64.5887
Susceptible	20 hpi vs 2 hpi	up-regulated	Dpg2182	1.35801	8.31889	0.00420503	0.0147853	251.341	231.435	51.4709	414.165	412.002	544.018
Susceptible	20 hpi vs 2 hpi	up-regulated	Dpg2183	1.40087	5.61789	8.48831e-06	6.19587e-05	34.3792	26.8341	16.494	64.1359	81.1036	59.9891
Susceptible	20 hpi vs 2 hpi	up-regulated	Dpg2184	1.79996	3.20181	9.56138e-05	0.00053773	3.81688	2.88766	2.98246	11.6167	14.0856	8.41051
Susceptible	20 hpi vs 2 hpi	up-regulated	Dpg2186	1.17551	3.04713	0.0111979	0.033705	4.32699	4.56317	2.73785	7.56424	11.068	8.02759
Susceptible	20 hpi vs 2 hpi	up-regulated	Dpg2188	3.47783	2.94268	8.89438e-06	6.46949e-05	0.769438	1.05336	0.744377	11.8967	2.6033	18.1514
Susceptible	20 hpi vs 2 hpi	up-regulated	Dpg2223	3.34654	5.88208	3.09323e-19	1.4707e-17	10.4103	10.8034	9.04482	117.23	133.442	60.2392
Susceptible	20 hpi vs 2 hpi	up-regulated	Dpg2224	3.31439	4.27562	1.58267e-13	4.22794e-12	3.52602	3.67032	2.03219	35.1596	41.4583	18.2036
Susceptible	20 hpi vs 2 hpi	up-regulated	Dpg2225	2.97829	6.37969	3.02757e-18	1.2861e-16	16.4419	19.8434	18.2261	141.649	189.264	101.503
[truncated: 10,104 more rows]

## Sheet: Supplementary Table 4
Supplementary Table 4. The list of differentially expressed genes in disease-susceptible and disease-resistant pea varieties in response to the infection of D. pinodella HNA18
Pea disease resistance	Periods of comparison	Differential Expression	Geneid	logFC	logCPM	PValue	FDR	2hpi_1	2hpi_2	2hpi_3	8hpi_1	8hpi_2	8hpi_3
Susceptible	8 hpi vs 2 hpi	up-regulated	Psat1g000720	2.24797	5.81209	1.67915e-10	2.81648e-09	18.7276	19.1539	19.7178	120.097	69.2592	88.1717
Susceptible	8 hpi vs 2 hpi	up-regulated	Psat1g000880	6.90526	6.3608	1.1093e-49	1.86847e-47	1.18158	1.34438	1.02278	138.107	116.545	243.61
Susceptible	8 hpi vs 2 hpi	up-regulated	Psat1g002240	2.36799	7.25021	6.30726e-11	1.13384e-09	68.4269	45.8672	34.2727	297.609	183.441	287.971
Susceptible	8 hpi vs 2 hpi	up-regulated	Psat1g002280	2.18563	3.96807	0.00011893	0.000673257	4.08404	5.68	4.47004	11.054	15.5904	40.2884
Susceptible	8 hpi vs 2 hpi	up-regulated	Psat1g002520	1.90607	3.31123	0.00202285	0.0082933	2.19378	3.30702	3.36887	7.68411	12.6414	14.3184
Susceptible	8 hpi vs 2 hpi	up-regulated	Psat1g002880	1.53313	5.11313	4.12553e-06	3.27105e-05	16.4053	14.5123	19.3771	48.5115	42.6574	56.1015
Susceptible	8 hpi vs 2 hpi	up-regulated	Psat1g003160	3.42858	2.35326	0.0125643	0.0386255	0	0.263879	0.330655	1.81959	0.710429	10.1594
Susceptible	8 hpi vs 2 hpi	up-regulated	Psat1g003200	1.53059	8.12749	8.77749e-07	7.98519e-06	155.537	141.444	133.421	341.669	397.634	504.672
Susceptible	8 hpi vs 2 hpi	up-regulated	Psat1g003480	1.17378	6.54134	0.00300004	0.0116289	86.4806	28.1951	54.1888	120.503	155.104	104.81
Susceptible	8 hpi vs 2 hpi	up-regulated	Psat1g003560	1.83183	8.96318	2.94136e-08	3.5219e-07	281.397	158.019	217.15	651.248	860.028	825.959
Susceptible	8 hpi vs 2 hpi	up-regulated	Psat1g004640	2.74173	5.09882	4.82329e-12	1.00497e-10	10.2113	6.61164	8.83249	52.1575	44.221	78.7767
Susceptible	8 hpi vs 2 hpi	up-regulated	Psat1g005000	1.8265	7.59645	6.09665e-08	6.90877e-07	89.6966	65.0236	99.9783	232.852	286.933	384.665
Susceptible	8 hpi vs 2 hpi	up-regulated	Psat1g005280	1.34324	5.24367	0.000130086	0.000729154	26.9174	20.4221	13.7715	39.3886	50.1164	65.3757
Susceptible	8 hpi vs 2 hpi	up-regulated	Psat1g005840	1.44124	5.88886	8.91522e-06	6.58425e-05	30.5524	30.391	32.1743	76.647	74.0325	103.463
Susceptible	8 hpi vs 2 hpi	up-regulated	Psat1g007280	1.63287	6.44813	5.49155e-06	4.25483e-05	50.6515	45.7853	29.9789	176.119	114.091	103.644
Susceptible	8 hpi vs 2 hpi	up-regulated	Psat1g007520	2.57114	9.48124	1.05729e-09	1.61036e-08	268.22	116.39	234.123	1481.85	678.857	1519.53
Susceptible	8 hpi vs 2 hpi	up-regulated	Psat1g007640	6.43353	6.52365	3.87086e-14	1.05561e-12	1.98295	1.98911	1.93858	389.707	37.4862	137.36
Susceptible	8 hpi vs 2 hpi	up-regulated	Psat1g007800	1.52658	5.20467	5.31999e-06	4.1299e-05	20.6484	16.911	16.653	41.21	53.452	61.7336
Susceptible	8 hpi vs 2 hpi	up-regulated	Psat1g007880	6.80796	4.0525	2.14503e-13	5.28843e-12	0.219367	0	0	25.2892	25.8034	40.5946
Susceptible	8 hpi vs 2 hpi	up-regulated	Psat1g008400	2.16117	3.56888	0.000240483	0.00126372	1.70298	3.98597	4.26624	5.88972	20.747	19.1826
Susceptible	8 hpi vs 2 hpi	up-regulated	Psat1g009080	1.36625	6.31757	0.000207483	0.00110901	40.5516	43.921	47.0686	165.212	73.8139	102.978
Susceptible	8 hpi vs 2 hpi	up-regulated	Psat1g012120	1.52644	6.02145	6.96809e-05	0.000420815	30.8101	36.8876	30.5882	80.3899	59.5009	145.067
Susceptible	8 hpi vs 2 hpi	up-regulated	Psat1g012400	8.4559	8.19378	1.92318e-145	9.40199e-143	2.02816	1.0549	1.36316	335.259	444.116	986.977
Susceptible	8 hpi vs 2 hpi	up-regulated	Psat1g012680	3.54424	2.85556	0.000246269	0.00128782	0.869284	0.376783	0.442621	11.9699	7.30364	7.18836
Susceptible	8 hpi vs 2 hpi	up-regulated	Psat1g014640	1.43518	6.2879	7.51905e-05	0.000449215	50.045	38.2792	36.3155	159.836	91.8452	87.3229
Susceptible	8 hpi vs 2 hpi	up-regulated	Psat1g017120	1.0893	7.74616	0.00057097	0.00272879	156.12	122.818	130.56	364.171	240.133	268.581
Susceptible	8 hpi vs 2 hpi	up-regulated	Psat1g017200	9.05841	9.02319	2.14755e-16	7.6867e-15	1.32691	1.04757	2.89558	2651.29	276.127	220.893
Susceptible	8 hpi vs 2 hpi	up-regulated	Psat1g017360	2.1949	3.70084	3.54384e-05	0.000230103	3.46875	3.95205	3.7141	19.1691	19.9151	13.9987
Susceptible	8 hpi vs 2 hpi	up-regulated	Psat1g017480	1.49997	4.29916	0.000240526	0.00126372	8.37746	9.62712	8.96596	36.2934	21.0431	21.3587
Susceptible	8 hpi vs 2 hpi	up-regulated	Psat1g018200	2.64476	3.36767	5.03215e-05	0.000314809	3.05941	1.62075	1.47701	18.1428	10.9484	12.9661
Susceptible	8 hpi vs 2 hpi	up-regulated	Psat1g018280	2.05715	6.34022	4.75822e-08	5.51294e-07	25.9992	33.3493	33.689	83.667	123.345	181.963
Susceptible	8 hpi vs 2 hpi	up-regulated	Psat1g018480	1.06685	4.52481	0.00439168	0.016075	12.2468	12.0341	15.3061	38.2374	21.924	24.8205
Susceptible	8 hpi vs 2 hpi	up-regulated	Psat1g019280	1.6291	3.67842	0.0128097	0.0392295	3.89367	7.34271	3.66205	35.1734	6.89397	6.72479
Susceptible	8 hpi vs 2 hpi	up-regulated	Psat1g019680	1.13564	5.795	0.000842878	0.00386163	42.5735	28.4295	29.8385	95.9182	55.5789	71.7155
Susceptible	8 hpi vs 2 hpi	up-regulated	Psat1g019840	2.1604	7.00826	1.02323e-11	2.04892e-10	53.6361	45.0874	42.1777	204.041	191.65	235.933
Susceptible	8 hpi vs 2 hpi	up-regulated	Psat1g019960	5.65077	4.04473	3.74734e-12	7.93991e-11	0.732604	0.47631	0	38.0053	16.927	36.3487
Susceptible	8 hpi vs 2 hpi	up-regulated	Psat1g020160	1.37079	5.6725	0.000322689	0.00164204	25.4092	24.1502	32.9686	112.848	51.1931	52.2988
Susceptible	8 hpi vs 2 hpi	up-regulated	Psat1g020560	1.35326	5.61295	0.000222171	0.00117561	19.7409	28.572	31.2034	100.848	49.8667	55.5389
Susceptible	8 hpi vs 2 hpi	up-regulated	Psat1g020720	2.38654	2.79348	0.00557362	0.0195618	0.702946	1.71385	1.12746	14.5755	3.19913	4.47748
Susceptible	8 hpi vs 2 hpi	up-regulated	Psat1g020800	1.22525	8.43115	0.000672225	0.00315183	157.292	215.991	245.548	683.961	326.148	439.654
Susceptible	8 hpi vs 2 hpi	up-regulated	Psat1g021000	1.88165	5.05254	3.94357e-06	3.13919e-05	11.1384	12.9172	16.1923	78.3903	32.9909	40.7809
Susceptible	8 hpi vs 2 hpi	up-regulated	Psat1g021320	2.7179	6.97196	3.59478e-14	9.84341e-13	35.9357	30.4479	33.069	211.934	151.464	294.763
Susceptible	8 hpi vs 2 hpi	up-regulated	Psat1g021640	3.18831	3.78369	8.72046e-08	9.63047e-07	2.88396	2.3781	1.28937	26.4895	12.8541	26.2222
Susceptible	8 hpi vs 2 hpi	up-regulated	Psat1g022680	1.79624	3.19097	0.00540055	0.0190377	2.52375	2.85733	2.89798	10.9522	11.2419	8.0522
Susceptible	8 hpi vs 2 hpi	up-regulated	Psat1g023040	3.16972	5.86407	5.42654e-19	2.46085e-17	15.2721	10.4051	8.94388	97.7485	92.6145	124.882
Susceptible	8 hpi vs 2 hpi	up-regulated	Psat1g023080	1.60017	8.1792	4.76749e-07	4.53318e-06	180.95	126.222	123.693	505.706	376.969	424.883
Susceptible	8 hpi vs 2 hpi	up-regulated	Psat1g024040	1.50794	3.65667	0.0034224	0.0130143	6.36364	3.67159	5.35603	23.6441	12.747	9.26808
Susceptible	8 hpi vs 2 hpi	up-regulated	Psat1g024480	1.25917	4.23308	0.00216797	0.00878941	10.2472	9.55858	8.86507	32.6996	16.773	21.2682
Susceptible	8 hpi vs 2 hpi	up-regulated	Psat1g025040	2.28825	5.22296	1.54202e-08	1.93782e-07	11.1457	11.7312	13.7632	92.8482	41.5836	49.0186
Susceptible	8 hpi vs 2 hpi	up-regulated	Psat1g027000	1.17563	7.05004	0.00187207	0.00775974	84.6306	69.844	87.4116	279.33	111.25	158.41
Susceptible	8 hpi vs 2 hpi	up-regulated	Psat1g027920	4.22432	7.75744	1.72567e-37	2.16184e-35	26.2307	16.4884	23.3194	371.423	293.371	579.294
Susceptible	8 hpi vs 2 hpi	up-regulated	Psat1g028040	1.87832	5.36898	1.00195e-07	1.09325e-06	17.7404	18.8245	14.4869	42.9825	71.7142	73.2379
Susceptible	8 hpi vs 2 hpi	up-regulated	Psat1g028920	2.1842	4.2976	3.41944e-06	2.75369e-05	2.23435	6.26269	10.1936	40.6405	16.9998	31.9593
Susceptible	8 hpi vs 2 hpi	up-regulated	Psat1g029320	3.44562	5.94791	1.74372e-11	3.39002e-10	15.0843	9.77515	6.32519	197.195	49.9594	98.8899
Susceptible	8 hpi vs 2 hpi	up-regulated	Psat1g029440	1.20824	4.12278	0.0031153	0.0120053	8.2948	8.11843	10.3545	21.9354	22.1066	18.658
Susceptible	8 hpi vs 2 hpi	up-regulated	Psat1g030000	1.10028	4.71121	0.00167533	0.00706509	16.4681	14.3488	14.5128	39.4756	26.9409	32.3284
Susceptible	8 hpi vs 2 hpi	up-regulated	Psat1g030120	7.17981	4.18252	1.12852e-11	2.23519e-10	0.106964	0	0	61.0389	22.8046	20.6547
Susceptible	8 hpi vs 2 hpi	up-regulated	Psat1g030480	1.13632	6.33221	0.00299099	0.0116028	56.951	49.6103	41.8606	169.978	73.1684	85.333
Susceptible	8 hpi vs 2 hpi	up-regulated	Psat1g030680	2.39965	5.96242	8.86879e-09	1.15808e-07	11.7629	23.1439	23.9578	159.815	63.8516	92.3973
Susceptible	8 hpi vs 2 hpi	up-regulated	Psat1g030920	1.544	5.94792	1.34181e-06	1.16936e-05	27.8657	34.4404	29.9669	84.2986	96.2031	89.5339
Susceptible	8 hpi vs 2 hpi	up-regulated	Psat1g031440	1.28512	4.02411	0.00670987	0.0229432	3.04769	9.26774	11.2317	30.5236	11.1902	18.5356
Susceptible	8 hpi vs 2 hpi	up-regulated	Psat1g032000	5.69669	2.93078	8.80292e-05	0.00051532	0	0	0	3.43915	6.36262	21.233
Susceptible	8 hpi vs 2 hpi	up-regulated	Psat1g032040	1.38891	3.8809	0.002457	0.00977146	7.36393	4.93282	7.63546	24.8677	12.6554	16.7572
Susceptible	8 hpi vs 2 hpi	up-regulated	Psat1g033080	1.34593	4.15358	0.00283527	0.0110715	6.27449	11.6624	7.75781	35.4577	15.8928	16.5308
Susceptible	8 hpi vs 2 hpi	up-regulated	Psat1g033400	1.98273	3.28787	0.00160203	0.00678781	3.62271	2.17416	2.55407	9.10229	8.34109	17.3764
Susceptible	8 hpi vs 2 hpi	up-regulated	Psat1g033880	2.26483	3.99916	1.42793e-05	0.000100567	6.03111	4.00705	4.03477	37.8936	17.9389	15.1124
Susceptible	8 hpi vs 2 hpi	up-regulated	Psat1g033920	2.35362	2.85877	0.00374373	0.0140339	0.461323	1.7996	1.69125	8.42054	5.57173	9.27927
Susceptible	8 hpi vs 2 hpi	up-regulated	Psat1g035080	5.16064	2.63996	0.000440289	0.00216409	0	0	0	10.2396	5.06401	6.46584
Susceptible	8 hpi vs 2 hpi	up-regulated	Psat1g035520	1.71268	4.88445	1.24163e-06	1.09299e-05	16.5683	9.53862	12.6737	46.9003	38.122	43.587
Susceptible	8 hpi vs 2 hpi	up-regulated	Psat1g035840	8.44672	5.1382	5.61314e-22	3.21457e-20	0	0	0	113.367	57.9696	42.8787
Susceptible	8 hpi vs 2 hpi	up-regulated	Psat1g035960	5.41666	2.77125	0.000123663	0.00069607	0	0	0	10.7771	9.3608	5.46085
Susceptible	8 hpi vs 2 hpi	up-regulated	Psat1g036000	1.51293	5.8056	2.16476e-06	1.81247e-05	33.7906	24.669	26.334	74.3856	79.8604	88.2228
Susceptible	8 hpi vs 2 hpi	up-regulated	Psat1g036040	3.32513	3.36268	2.23449e-05	0.000151158	1.76558	1.14791	0.997884	22.3894	4.12577	19.2366
Susceptible	8 hpi vs 2 hpi	up-regulated	Psat1g036240	1.57528	4.9543	1.98235e-05	0.000135672	16.0799	14.286	13.3958	61.4128	34.4215	37.087
Susceptible	8 hpi vs 2 hpi	up-regulated	Psat1g036680	3.88909	2.29171	0.0101646	0.0323242	0	0.0839616	0.118359	5.21063	3.11943	3.37685
Susceptible	8 hpi vs 2 hpi	up-regulated	Psat1g037000	1.52493	4.17622	0.000317048	0.0016162	7.29016	8.34612	8.39233	28.9277	14.8689	27.9108
Susceptible	8 hpi vs 2 hpi	up-regulated	Psat1g037240	2.68901	6.39053	7.24783e-11	1.28676e-09	23.9056	21.896	21.7523	223.878	84.2368	132.523
Susceptible	8 hpi vs 2 hpi	up-regulated	Psat1g037520	1.51136	8.41178	0.00157095	0.00668398	180.123	168.481	182.346	978.941	245.243	292.408
Susceptible	8 hpi vs 2 hpi	up-regulated	Psat1g038960	1.08109	5.87697	0.000890344	0.00404397	48.1933	33.1059	28.3868	75.4111	77.6135	78.9767
Susceptible	8 hpi vs 2 hpi	up-regulated	Psat1g039360	1.41751	5.73748	0.00294705	0.01145	28.425	21.8779	34.7855	146.984	36.3575	46.909
Susceptible	8 hpi vs 2 hpi	up-regulated	Psat1g039600	1.58296	5.1961	1.95358e-06	1.64943e-05	16.2195	16.912	19.0539	64.1542	48.4072	46.0495
Susceptible	8 hpi vs 2 hpi	up-regulated	Psat1g040440	6.40911	5.25958	2.50522e-12	5.41689e-11	0.77609	0.917424	0.452647	171.686	36.4933	26.5854
Susceptible	8 hpi vs 2 hpi	up-regulated	Psat1g040840	2.11964	2.73736	0.0147278	0.0440538	0.751255	2.21082	0.918055	1.67135	4.65092	12.5131
Susceptible	8 hpi vs 2 hpi	up-regulated	Psat1g041680	2.75466	4.70803	1.24457e-10	2.12851e-09	6.82647	4.87444	7.13663	39.7276	58.267	31.3249
Susceptible	8 hpi vs 2 hpi	up-regulated	Psat1g041760	2.70771	5.0151	2.17794e-11	4.18951e-10	11.6912	5.73569	7.22201	55.7877	69.1738	37.672
Susceptible	8 hpi vs 2 hpi	up-regulated	Psat1g042840	3.29578	3.27636	1.14021e-05	8.22178e-05	1.13672	0.700154	1.7181	21.3808	7.53996	12.756
Susceptible	8 hpi vs 2 hpi	up-regulated	Psat1g043320	1.39142	5.28837	0.00038064	0.00190073	32.7342	14.3748	14.8234	78.1844	42.2845	43.3764
Susceptible	8 hpi vs 2 hpi	up-regulated	Psat1g043360	3.64988	2.40036	0.00589919	0.0205819	0	0.268558	0.252388	8.73014	1.30145	4.43124
Susceptible	8 hpi vs 2 hpi	up-regulated	Psat1g043480	1.65032	4.25515	0.000260704	0.00135538	8.63844	7.22524	8.35717	41.4942	17.5778	19.7891
Susceptible	8 hpi vs 2 hpi	up-regulated	Psat1g044200	2.30763	5.43913	3.14498e-08	3.75226e-07	7.67159	15.3667	19.0945	37.5002	77.3116	96.2168
Susceptible	8 hpi vs 2 hpi	up-regulated	Psat1g044360	7.24769	4.06246	7.1415e-14	1.86872e-12	0	0	0	37.8639	23.3606	32.4438
Susceptible	8 hpi vs 2 hpi	up-regulated	Psat1g045400	2.38993	3.24555	0.000354052	0.0017786	2.26964	2.04685	1.96834	11.1131	11.2263	13.1558
Susceptible	8 hpi vs 2 hpi	up-regulated	Psat1g046920	1.33407	5.88549	0.00101694	0.00454582	57.1619	25.8892	15.2408	71.9666	80.9437	94.4421
Susceptible	8 hpi vs 2 hpi	up-regulated	Psat1g046960	1.9733	7.89813	6.45098e-09	8.68391e-08	130.391	70.7658	89.5196	455.345	318.932	368.663
Susceptible	8 hpi vs 2 hpi	up-regulated	Psat1g047640	4.06947	5.57603	1.15504e-17	4.65827e-16	7.51197	4.02952	4.24335	140.452	51.6077	82.9238
Susceptible	8 hpi vs 2 hpi	up-regulated	Psat1g048760	2.69988	3.43031	3.91297e-05	0.000250901	2.16283	2.23842	1.94183	6.1062	20.907	16.2179
Susceptible	8 hpi vs 2 hpi	up-regulated	Psat1g048840	5.55633	5.52256	3.09385e-34	3.35206e-32	1.65182	1.78992	1.75691	110.2	74.436	89.6269
Susceptible	8 hpi vs 2 hpi	up-regulated	Psat1g049080	1.99438	7.3724	1.05503e-07	1.14266e-06	87.1245	59.365	52.5616	283.322	347.736	162.303
Susceptible	8 hpi vs 2 hpi	up-regulated	Psat1g049200	1.34404	5.51472	7.12382e-05	0.000429572	27.3203	25.9527	21.1911	84.7439	51.2205	55.1874
Susceptible	8 hpi vs 2 hpi	up-regulated	Psat1g049280	1.39104	3.65464	0.00540055	0.0190377	6.18997	4.53668	5.50133	20.9754	11.5835	11.7717
Susceptible	8 hpi vs 2 hpi	up-regulated	Psat1g049360	2.31988	4.19452	1.03387e-07	1.12441e-06	5.67151	3.40375	6.93074	31.0148	22.9093	29.2511
Susceptible	8 hpi vs 2 hpi	up-regulated	Psat1g049440	1.51697	3.74535	0.00180904	0.00753071	5.16804	5.66301	5.7478	16.5123	12.9288	19.6225
Susceptible	8 hpi vs 2 hpi	up-regulated	Psat1g049720	1.15785	4.85592	0.00116653	0.00514454	15.0855	14.5448	19.6918	47.9238	27.6359	36.7802
Susceptible	8 hpi vs 2 hpi	up-regulated	Psat1g049760	1.19838	6.57102	0.000314525	0.00160457	64.5626	45.682	60.1325	109.371	119.892	162.129
Susceptible	8 hpi vs 2 hpi	up-regulated	Psat1g050040	1.05464	7.8516	0.000602754	0.00286158	144.62	156.156	146.6	252.007	372.38	304.418
Susceptible	8 hpi vs 2 hpi	up-regulated	Psat1g050120	3.21499	3.32124	0.000577251	0.0027529	0.391411	0.967025	2.7264	37.7528	3.2886	3.46414
Susceptible	8 hpi vs 2 hpi	up-regulated	Psat1g050760	6.51169	4.22076	1.36542e-07	1.45423e-06	0.0597967	0.15551	0.365367	93.2921	7.66169	9.14113
Susceptible	8 hpi vs 2 hpi	up-regulated	Psat1g052080	1.23094	5.86611	9.87748e-05	0.000571878	40.0154	29.3219	32.1351	74.3816	82.2111	81.718
Susceptible	8 hpi vs 2 hpi	up-regulated	Psat1g052960	1.75448	5.53302	1.39786e-06	1.21504e-05	17.6796	21.6077	22.1377	101.018	52.4133	57.2786
Susceptible	8 hpi vs 2 hpi	up-regulated	Psat1g054640	6.88077	4.05145	9.29807e-12	1.87119e-10	0	0.171731	0	42.6303	14.9799	35.951
Susceptible	8 hpi vs 2 hpi	up-regulated	Psat1g054680	6.13001	6.41008	1.73637e-33	1.82219e-31	1.9414	2.74396	2.063	283.492	77.4794	156.427
Susceptible	8 hpi vs 2 hpi	up-regulated	Psat1g056320	1.90155	5.13381	3.20977e-08	3.82729e-07	12.1723	14.225	15.8163	59.8009	42.7205	58.2655
Susceptible	8 hpi vs 2 hpi	up-regulated	Psat1g057640	1.58707	4.90325	0.00011262	0.000642208	19.5666	15.9204	6.572	61.1188	38.215	28.5397
Susceptible	8 hpi vs 2 hpi	up-regulated	Psat1g057680	1.97143	7.23476	1.48124e-09	2.19926e-08	62.7608	70.7902	49.6987	289.96	199.323	231.993
Susceptible	8 hpi vs 2 hpi	up-regulated	Psat1g058600	3.85455	7.74694	3.64891e-24	2.41382e-22	33.2812	25.8455	24.1638	222.428	578.884	408.409
Susceptible	8 hpi vs 2 hpi	up-regulated	Psat1g058680	1.3206	4.62497	0.000475164	0.00231845	9.707	13.6568	14.7792	44.6395	27.0743	26.0335
Susceptible	8 hpi vs 2 hpi	up-regulated	Psat1g058920	3.67901	3.99194	1.78279e-10	2.98531e-09	2.54034	2.17532	0.984313	32.1428	18.7408	30.077
Susceptible	8 hpi vs 2 hpi	up-regulated	Psat1g060560	2.75049	3.31968	5.12948e-05	0.000319259	2.15711	1.28226	2.03353	10.6576	18.6417	10.0828
Susceptible	8 hpi vs 2 hpi	up-regulated	Psat1g062440	1.40181	4.76696	0.0146489	0.0438505	28.5276	1.84648	10.878	16.4518	52.3979	39.3913
Susceptible	8 hpi vs 2 hpi	up-regulated	Psat1g063160	4.21236	6.69374	9.71633e-10	1.48781e-08	16.2109	3.80743	12.0683	438.412	71.4558	95.3769
Susceptible	8 hpi vs 2 hpi	up-regulated	Psat1g063640	9.03768	6.30639	9.05034e-60	1.64914e-57	0.134819	0.175309	0	145.061	144.708	192.72
Susceptible	8 hpi vs 2 hpi	up-regulated	Psat1g063680	4.29589	2.27693	0.0101646	0.0323242	0	0	0	7.04911	1.60546	3.27981
Susceptible	8 hpi vs 2 hpi	up-regulated	Psat1g064360	1.24856	4.24257	0.00272988	0.0107164	9.57124	9.68418	9.77657	34.6558	20.4097	15.8386
Susceptible	8 hpi vs 2 hpi	up-regulated	Psat1g064880	2.3007	6.00403	2.29192e-09	3.30974e-08	22.1939	20.5037	21.6082	157.787	71.5062	91.6673
Susceptible	8 hpi vs 2 hpi	up-regulated	Psat1g066520	1.049	6.07841	0.00146202	0.00626436	46.0375	43.6253	38.8276	104.979	70.7947	91.6352
Susceptible	8 hpi vs 2 hpi	up-regulated	Psat1g066920	5.45877	3.25438	3.95302e-07	3.82482e-06	0.199322	0.15551	0.0487155	10.4169	11.6391	21.8104
Susceptible	8 hpi vs 2 hpi	up-regulated	Psat1g067360	1.5717	5.58943	2.17232e-06	1.81804e-05	19.7858	26.4846	23.8825	53.1104	76.8037	79.206
Susceptible	8 hpi vs 2 hpi	up-regulated	Psat1g067960	4.23261	2.4291	0.00328624	0.0125873	0.239679	0	0	13.6619	1.76204	0.535669
Susceptible	8 hpi vs 2 hpi	up-regulated	Psat1g068000	3.02814	3.89964	1.02854e-06	9.19539e-06	5.21276	0.659507	2.34146	40.2792	16.4535	15.0382
Susceptible	8 hpi vs 2 hpi	up-regulated	Psat1g068480	3.16902	3.33985	8.58454e-06	6.35408e-05	1.94878	1.32461	0.974237	11.233	16.5595	14.4917
Susceptible	8 hpi vs 2 hpi	up-regulated	Psat1g069200	3.07355	8.87451	1.0889e-29	9.53096e-28	102.688	98.2991	98.4832	838.625	789.742	897.193
Susceptible	8 hpi vs 2 hpi	up-regulated	Psat1g069280	6.41251	3.78462	3.36008e-11	6.30613e-10	0.11122	0.0964142	0.0453045	18.3777	22.3491	31.9163
Susceptible	8 hpi vs 2 hpi	up-regulated	Psat1g069360	8.20269	7.77136	4.66015e-142	2.17228e-139	1.33001	1.48812	1.05834	315.567	359.082	645.708
Susceptible	8 hpi vs 2 hpi	up-regulated	Psat1g072560	4.65556	2.40764	0.00384244	0.0143476	0	0	0	1.86508	6.62653	5.85754
Susceptible	8 hpi vs 2 hpi	up-regulated	Psat1g073400	3.896	2.23599	0.0164822	0.0482502	0.12914	0	0	2.48125	5.15384	2.42441
Susceptible	8 hpi vs 2 hpi	up-regulated	Psat1g073680	3.88968	2.43794	0.00384242	0.0143476	0.124449	0.161823	0.15208	0.956449	4.70523	9.0116
Susceptible	8 hpi vs 2 hpi	up-regulated	Psat1g076040	1.39503	5.08638	2.59015e-05	0.000172999	17.8101	15.377	19.5412	51.5138	39.0188	50.0126
Susceptible	8 hpi vs 2 hpi	up-regulated	Psat1g076200	1.93364	3.27726	0.0092869	0.0299753	2.84995	2.95679	2.74171	27.0295	7.06886	1.21969
Susceptible	8 hpi vs 2 hpi	up-regulated	Psat1g077600	1.40742	5.87888	1.71625e-05	0.000119074	39.831	28.6935	25.6856	85.7378	91.8105	72.4515
Susceptible	8 hpi vs 2 hpi	up-regulated	Psat1g079680	4.53691	8.34211	4.388e-43	6.51504e-41	34.1333	28.227	18.058	365.152	727.777	782.466
Susceptible	8 hpi vs 2 hpi	up-regulated	Psat1g081160	1.91959	3.15531	0.00374362	0.0140339	2.64481	2.52444	2.2693	13.7313	7.74203	8.90421
Susceptible	8 hpi vs 2 hpi	up-regulated	Psat1g081280	1.08229	4.79028	0.00147057	0.00629831	13.6894	17.1533	17.6413	38.258	32.4138	33.3763
Susceptible	8 hpi vs 2 hpi	up-regulated	Psat1g081520	5.58431	2.86548	6.26062e-05	0.000381422	0	0	0	8.00091	4.13696	17.0538
Susceptible	8 hpi vs 2 hpi	up-regulated	Psat1g082360	2.2526	7.47888	6.97241e-10	1.0812e-08	55.3777	55.7817	74.6123	423.802	201.782	264.199
Susceptible	8 hpi vs 2 hpi	up-regulated	Psat1g082480	3.40629	3.49174	1.0796e-06	9.5939e-06	0.973017	1.32548	1.86851	20.8319	8.07787	22.6162
Susceptible	8 hpi vs 2 hpi	up-regulated	Psat1g082600	1.11398	9.80484	0.000294363	0.0015121	615.481	530.346	548.075	1400.46	1329.88	936.581
Susceptible	8 hpi vs 2 hpi	up-regulated	Psat1g083200	3.25223	2.62405	0.00232246	0.00928612	0.65182	0.648146	0.140566	6.77763	4.67115	7.60953
Susceptible	8 hpi vs 2 hpi	up-regulated	Psat1g083480	8.67614	5.66725	3.36351e-36	3.94258e-34	0.105511	0	0.0429791	94.7405	74.0221	141.015
Susceptible	8 hpi vs 2 hpi	up-regulated	Psat1g084640	1.1507	7.44469	0.000157436	0.00086551	113.879	101.157	107.058	217.072	219.253	279.425
Susceptible	8 hpi vs 2 hpi	up-regulated	Psat1g085360	4.9909	8.67953	3.77281e-19	1.72653e-17	32.8759	19.2046	23.0957	1463.74	388.215	555.543
Susceptible	8 hpi vs 2 hpi	up-regulated	Psat1g085400	4.93381	6.96384	4.01078e-15	1.2349e-13	11.5385	5.95388	6.26684	482.105	103.101	157.675
Susceptible	8 hpi vs 2 hpi	up-regulated	Psat1g085520	2.38932	4.06849	0.000181742	0.00098402	4.44995	6.7224	2.87892	45.2648	5.22333	27.2036
Susceptible	8 hpi vs 2 hpi	up-regulated	Psat1g086000	6.0466	8.15954	5.71805e-22	3.25604e-20	10.8237	9.24885	5.29077	1080.42	302.484	329.957
Susceptible	8 hpi vs 2 hpi	up-regulated	Psat1g086200	5.16583	7.56826	3.79076e-15	1.17256e-13	12.9427	4.99086	12.9257	714.474	114.743	299.954
Susceptible	8 hpi vs 2 hpi	up-regulated	Psat1g086360	2.67357	8.78968	6.48317e-08	7.32105e-07	172.758	97.2817	91.1711	1387.3	391.156	529.713
Susceptible	8 hpi vs 2 hpi	up-regulated	Psat1g086400	3.65153	7.09441	2.72936e-11	5.17082e-10	32.1864	16.4753	12.3617	472.748	138.433	161.682
Susceptible	8 hpi vs 2 hpi	up-regulated	Psat1g086480	6.67555	9.88754	2.4042e-129	1.0476e-126	24	16.2333	14.5709	3224.97	967.984	1460.61
Susceptible	8 hpi vs 2 hpi	up-regulated	Psat1g086520	3.53739	10.0287	2.32388e-15	7.37024e-14	197.065	148.966	151.959	3432.23	996.09	1360.9
Susceptible	8 hpi vs 2 hpi	up-regulated	Psat1g086560	4.84313	9.63358	5.02409e-17	1.92548e-15	74.2459	56.1085	30.4498	2901.73	769.333	958.124
Susceptible	8 hpi vs 2 hpi	up-regulated	Psat1g086600	4.50502	11.534	2.8979e-38	3.74745e-36	279.351	244.677	226.885	9312.89	2904.51	4846.47
Susceptible	8 hpi vs 2 hpi	up-regulated	Psat1g086720	4.00905	4.08221	1.67303e-10	2.80857e-09	2.33101	1.42893	1.15977	19.5145	24.1314	44.0292
Susceptible	8 hpi vs 2 hpi	up-regulated	Psat1g090040	3.93877	2.29886	0.00989579	0.0316299	0.0214046	0.166997	0	6.08669	1.93328	4.07581
Susceptible	8 hpi vs 2 hpi	up-regulated	Psat1g090280	6.61643	3.5484	2.91248e-09	4.11691e-08	0	0	0	15.4351	26.1546	16.6974
Susceptible	8 hpi vs 2 hpi	up-regulated	Psat1g092160	3.30269	6.12798	2.77302e-12	5.96377e-11	14.7437	9.64185	14.2241	208.237	61.5754	118.047
Susceptible	8 hpi vs 2 hpi	up-regulated	Psat1g092840	2.71707	4.50904	1.15106e-06	1.01728e-05	6.37889	4.50794	5.76166	68.7414	16.0202	29.7526
Susceptible	8 hpi vs 2 hpi	up-regulated	Psat1g093480	3.57774	2.29553	0.0131826	0.0401352	0.065367	0	0.319521	3.01426	2.47143	5.96053
Susceptible	8 hpi vs 2 hpi	up-regulated	Psat1g093720	7.62856	4.39136	5.15463e-18	2.14356e-16	0	0	0	44.9813	33.5824	42.8787
Susceptible	8 hpi vs 2 hpi	up-regulated	Psat1g093960	6.59919	10.9661	3.91932e-23	2.4172e-21	66.0517	19.0194	37.2043	1361.68	4013.31	6518.38
Susceptible	8 hpi vs 2 hpi	up-regulated	Psat1g094000	2.45602	10.7055	9.31483e-09	1.21081e-07	780.375	400.129	364.544	1575.95	2937.65	3964.29
Susceptible	8 hpi vs 2 hpi	up-regulated	Psat1g095120	11.6794	8.79984	0	0	0.217592	0	0	1167.26	620.82	906.083
Susceptible	8 hpi vs 2 hpi	up-regulated	Psat1g095240	4.69058	3.94803	6.67606e-09	8.96883e-08	1.6438	0.360699	0.590078	19.7792	12.9047	48.9075
Susceptible	8 hpi vs 2 hpi	up-regulated	Psat1g095320	1.31924	4.08689	0.00364458	0.0137342	7.93042	7.05564	9.65196	23.0718	10.4532	30.0519
Susceptible	8 hpi vs 2 hpi	up-regulated	Psat1g095640	8.96427	9.05761	3.11062e-32	2.99756e-30	3.74031	1.78663	0.373124	671.134	570.954	1966.74
Susceptible	8 hpi vs 2 hpi	up-regulated	Psat1g095720	8.66685	6.83869	1.43643e-76	3.38728e-74	1.02016	0.0602972	0.0566667	174.272	192.27	329.316
Susceptible	8 hpi vs 2 hpi	up-regulated	Psat1g096200	6.40103	9.30325	8.04174e-23	4.85508e-21	23.6997	8.937	11.5485	2370.49	556.174	845.679
Susceptible	8 hpi vs 2 hpi	up-regulated	Psat1g096600	2.27994	3.7004	1.91802e-05	0.000131764	2.66676	2.91282	4.95346	16.8062	13.6676	23.7448
Susceptible	8 hpi vs 2 hpi	up-regulated	Psat1g096960	2.03289	5.83733	2.40163e-08	2.92812e-07	24.4448	22.742	18.7733	57.866	117.584	94.3545
Susceptible	8 hpi vs 2 hpi	up-regulated	Psat1g097520	1.18914	4.14313	0.00320832	0.01231	10.1518	7.49896	9.84313	23.6263	18.4205	21.8579
Susceptible	8 hpi vs 2 hpi	up-regulated	Psat1g097600	2.53142	8.92458	4.31909e-17	1.66805e-15	159.667	131.491	139.381	882.664	680.494	929.013
Susceptible	8 hpi vs 2 hpi	up-regulated	Psat1g097640	1.32666	8.57425	7.11667e-05	0.00042927	207.018	208.764	234.899	749.158	404.558	481.017
Susceptible	8 hpi vs 2 hpi	up-regulated	Psat1g098440	1.54542	9.33347	4.5846e-06	3.59381e-05	422.57	294.204	270.516	844.992	795.527	1241.83
Susceptible	8 hpi vs 2 hpi	up-regulated	Psat1g098720	1.01174	6.19623	0.0018511	0.00768505	55.5785	46.4675	40.1435	90.7519	99.8641	96.0779
Susceptible	8 hpi vs 2 hpi	up-regulated	Psat1g099400	1.71313	5.21167	2.78929e-07	2.78151e-06	18.2899	16.1005	15.1462	63.9928	46.1991	54.3997
Susceptible	8 hpi vs 2 hpi	up-regulated	Psat1g099840	3.84375	6.09126	8.0851e-16	2.70096e-14	8.53024	7.6308	10.3363	214.765	67.8277	108.158
Susceptible	8 hpi vs 2 hpi	up-regulated	Psat1g100880	1.15289	3.79667	0.0131826	0.0401352	5.86465	6.44259	8.27885	17.8736	14.23	14.915
Susceptible	8 hpi vs 2 hpi	up-regulated	Psat1g100920	1.78421	6.31901	1.69387e-07	1.77202e-06	37.9907	33.6003	34.9153	131.872	92.4609	144.749
Susceptible	8 hpi vs 2 hpi	up-regulated	Psat1g101120	1.88141	7.43643	1.74098e-06	1.48558e-05	52.2743	84.1717	85.161	413.909	168.024	238.675
Susceptible	8 hpi vs 2 hpi	up-regulated	Psat1g101720	2.62848	2.87351	0.00176807	0.00739085	1.1135	1.649	0.642564	14.9761	3.05353	7.29989
Susceptible	8 hpi vs 2 hpi	up-regulated	Psat1g101880	1.55981	6.7152	4.33888e-06	3.41858e-05	56.9212	49.2348	52.1118	208.824	125.374	134.778
Susceptible	8 hpi vs 2 hpi	up-regulated	Psat1g102280	3.26487	5.13562	1.89026e-07	1.95704e-06	7.64567	3.47233	8.27837	136.856	28.8717	27.3653
Susceptible	8 hpi vs 2 hpi	up-regulated	Psat1g104000	6.22047	3.2705	2.44836e-07	2.46608e-06	0	0	0	17.2161	10.5328	17.9681
Susceptible	8 hpi vs 2 hpi	up-regulated	Psat1g105280	1.00092	7.02329	0.00613605	0.0212972	103.694	72.4712	81.092	245.925	110.764	160.159
Susceptible	8 hpi vs 2 hpi	up-regulated	Psat1g105480	1.44931	7.2367	2.37593e-06	1.97771e-05	86.1185	84.1482	70.652	199.215	244.821	213.99
Susceptible	8 hpi vs 2 hpi	up-regulated	Psat1g107200	1.05489	7.16627	0.001385	0.00598295	66.2754	107.942	102.533	180.934	164.521	231.01
Susceptible	8 hpi vs 2 hpi	up-regulated	Psat1g108960	1.61532	7.23598	1.25502e-06	1.1038e-05	72.3805	58.7208	90.2561	211.646	184.834	283.539
Susceptible	8 hpi vs 2 hpi	up-regulated	Psat1g109200	3.33662	3.88361	7.36057e-09	9.76408e-08	1.62719	2.62659	2.19417	32.4502	16.7357	23.1743
Susceptible	8 hpi vs 2 hpi	up-regulated	Psat1g109400	3.50343	2.85871	0.00026013	0.00135289	0.505866	0.723567	0.515152	6.93329	9.59845	9.36121
Susceptible	8 hpi vs 2 hpi	up-regulated	Psat1g109440	1.47314	3.59526	0.00490413	0.0176036	6.24022	5.86032	2.75373	14.6542	15.6561	11.6221
Susceptible	8 hpi vs 2 hpi	up-regulated	Psat1g109480	2.66797	3.50918	1.21785e-05	8.72121e-05	2.26369	2.09539	2.60219	21.0835	14.5062	12.5537
Susceptible	8 hpi vs 2 hpi	up-regulated	Psat1g109880	2.19151	5.76219	9.39645e-08	1.03088e-06	19.2422	19.4732	18.8606	137.873	48.2968	81.0187
Susceptible	8 hpi vs 2 hpi	up-regulated	Psat1g111120	1.28633	6.23053	0.000252692	0.00131763	49.0268	37.9981	41.489	131.707	71.0584	112.734
Susceptible	8 hpi vs 2 hpi	up-regulated	Psat1g112560	4.6947	2.45706	0.00259347	0.0102384	0	0	0.0310124	2.04793	5.11732	8.64381
Susceptible	8 hpi vs 2 hpi	up-regulated	Psat1g112600	6.76235	3.71031	4.44659e-09	6.11299e-08	0.023241	0	0	8.21646	30.1202	28.6098
Susceptible	8 hpi vs 2 hpi	up-regulated	Psat1g113600	1.95543	5.43315	1.02645e-05	7.49511e-05	19.1713	19.88	12.4553	52.2221	35.6813	113.897
Susceptible	8 hpi vs 2 hpi	up-regulated	Psat1g113640	1.72978	9.79122	1.13928e-07	1.22839e-06	490.367	411.286	330.01	1488.15	1020.08	1578.59
Susceptible	8 hpi vs 2 hpi	up-regulated	Psat1g114720	1.616	6.5149	3.26843e-06	2.6459e-05	43.5706	38.2751	51.6414	178.863	100.485	132.662
Susceptible	8 hpi vs 2 hpi	up-regulated	Psat1g115880	2.20595	3.5164	0.000129699	0.000727185	4.22531	2.96565	2.14166	14.2994	14.2708	16.4185
Susceptible	8 hpi vs 2 hpi	up-regulated	Psat1g117120	4.29933	2.67585	0.000494091	0.00239738	0.0599506	0.350798	0.109892	2.18856	7.99622	11.0941
Susceptible	8 hpi vs 2 hpi	up-regulated	Psat1g118160	1.62672	3.7624	0.000880334	0.00400588	4.86742	5.8328	5.2775	16.3204	17.9419	16.2536
Susceptible	8 hpi vs 2 hpi	up-regulated	Psat1g118880	2.22182	4.64925	2.1341e-06	1.78904e-05	12.0147	8.33543	4.2525	18.0173	54.0894	42.4395
Susceptible	8 hpi vs 2 hpi	up-regulated	Psat1g119720	2.46717	4.91698	5.53774e-11	1.0027e-09	11.117	6.44039	8.74757	58.9739	46.3221	43.0983
Susceptible	8 hpi vs 2 hpi	up-regulated	Psat1g121920	1.39901	7.85978	1.25645e-05	8.97192e-05	153.818	119.959	108.101	299.697	293.461	414.462
Susceptible	8 hpi vs 2 hpi	up-regulated	Psat1g122720	3.73174	5.31952	6.29032e-20	3.09027e-18	8.44884	4.09545	3.72668	54.2713	77.7069	88.8268
Susceptible	8 hpi vs 2 hpi	up-regulated	Psat1g127120	2.26658	8.01013	3.70602e-11	6.89725e-10	104.24	85.7382	76.4714	388.577	318.774	576.826
Susceptible	8 hpi vs 2 hpi	up-regulated	Psat1g127480	1.16707	6.75011	0.000558095	0.00267423	69.0324	59.8429	67.5194	181.845	100.9	160.385
Susceptible	8 hpi vs 2 hpi	up-regulated	Psat1g127920	1.39406	4.97015	9.93455e-05	0.000574187	18.9539	11.5132	17.9373	56.2757	37.9736	34.7615
Susceptible	8 hpi vs 2 hpi	up-regulated	Psat1g128200	1.41092	3.78389	0.0031153	0.0120053	5.5779	5.98143	6.55079	15.032	16.5093	17.5823
Susceptible	8 hpi vs 2 hpi	up-regulated	Psat1g128440	4.72839	4.78355	4.95909e-13	1.17912e-11	2.56805	1.1131	1.68982	41.6242	24.2735	91.7427
Susceptible	8 hpi vs 2 hpi	up-regulated	Psat1g128600	1.30268	5.7098	0.000486874	0.00236694	27.6047	40.3174	19.3952	49.8806	99.8332	64.9888
Susceptible	8 hpi vs 2 hpi	up-regulated	Psat1g129080	3.41889	8.74138	4.29738e-11	7.88077e-10	78.0131	64.1267	78.3726	1516.24	401.318	448.375
Susceptible	8 hpi vs 2 hpi	up-regulated	Psat1g129120	1.59797	4.37198	5.67848e-05	0.000349568	5.82784	10.3725	10.9498	34.4322	21.6517	28.9641
Susceptible	8 hpi vs 2 hpi	up-regulated	Psat1g130040	1.1934	3.95971	0.00647635	0.0222948	9.26173	9.03242	5.22374	21.9018	17.9576	14.8081
Susceptible	8 hpi vs 2 hpi	up-regulated	Psat1g130560	5.15725	8.24761	4.93056e-14	1.32478e-12	17.1782	13.9394	18.6479	1322.15	234.552	241.902
Susceptible	8 hpi vs 2 hpi	up-regulated	Psat1g131600	1.36796	4.80576	0.000179013	0.000970029	13.7857	15.2239	14.0751	50.7848	29.4554	33.3738
Susceptible	8 hpi vs 2 hpi	up-regulated	Psat1g132040	1.06375	8.59065	0.00227319	0.00915854	350.929	212.877	182.782	604.285	410.535	546.59
Susceptible	8 hpi vs 2 hpi	up-regulated	Psat1g133080	5.61753	5.63386	2.74419e-21	1.49317e-19	3.46832	0.801765	1.28721	160.23	41.2283	98.8745
Susceptible	8 hpi vs 2 hpi	up-regulated	Psat1g133640	1.11835	5.98102	0.000570713	0.0027282	35.9335	40.2483	39.7734	101.929	66.9526	84.8857
Susceptible	8 hpi vs 2 hpi	up-regulated	Psat1g134240	2.19109	6.09269	1.31257e-06	1.14787e-05	16.2139	29.683	27.0485	183.433	53.1019	101.273
Susceptible	8 hpi vs 2 hpi	up-regulated	Psat1g134640	1.21816	4.87201	0.00631568	0.0218261	17.3507	14.7564	16.8478	67.395	17.5328	31.693
Susceptible	8 hpi vs 2 hpi	up-regulated	Psat1g136080	1.03247	8.34006	0.00130044	0.00565422	196.003	265.146	174.472	483.905	472.74	344.263
Susceptible	8 hpi vs 2 hpi	up-regulated	Psat1g139240	2.79467	6.56112	3.20013e-15	1.00068e-13	21.6943	26.5211	22.7956	119.633	171.23	205.04
Susceptible	8 hpi vs 2 hpi	up-regulated	Psat1g139760	1.46527	6.92287	4.86197e-05	0.000305592	85.461	57.3075	49.5417	243.377	143.282	145.918
Susceptible	8 hpi vs 2 hpi	up-regulated	Psat1g140200	3.50547	4.89828	2.17712e-16	7.76481e-15	6.81435	4.18565	2.71443	61.052	57.5303	42.2056
Susceptible	8 hpi vs 2 hpi	up-regulated	Psat1g140520	1.31613	3.90029	0.00721601	0.024317	8.10425	6.85735	6.11276	28.1624	17.6744	8.11164
Susceptible	8 hpi vs 2 hpi	up-regulated	Psat1g140600	4.8615	2.86152	0.000185431	0.00100129	0.129523	0.112281	0.15828	23.7248	1.81373	4.28424
Susceptible	8 hpi vs 2 hpi	up-regulated	Psat1g140640	4.16197	3.09349	0.000127994	0.00071883	0.473512	0.307859	0.675086	30.3264	3.9784	3.17482
Susceptible	8 hpi vs 2 hpi	up-regulated	Psat1g141440	1.99608	7.73245	8.44976e-05	0.000497553	34.0078	146.41	75.7087	583.699	182.867	259.106
Susceptible	8 hpi vs 2 hpi	up-regulated	Psat1g142960	3.6494	5.63373	1.05338e-07	1.14191e-06	8.84216	4.42632	8.67473	216.79	33.832	32.9547
Susceptible	8 hpi vs 2 hpi	up-regulated	Psat1g143480	1.34197	5.08446	0.00013955	0.000778063	17.8432	18.331	17.8426	60.2861	31.8107	47.422
Susceptible	8 hpi vs 2 hpi	up-regulated	Psat1g143920	1.32072	4.81387	0.000888949	0.00403855	16.2885	13.0521	15.1308	58.4352	26.1337	29.0157
Susceptible	8 hpi vs 2 hpi	up-regulated	Psat1g144400	1.03388	5.83826	0.00169776	0.00713267	31.9223	38.8542	37.8232	82.9596	53.4533	87.9507
Susceptible	8 hpi vs 2 hpi	up-regulated	Psat1g144440	1.18099	4.6848	0.00161721	0.00684014	18.2075	14.7616	9.98572	44.2561	26.0338	28.681
Susceptible	8 hpi vs 2 hpi	up-regulated	Psat1g145480	1.17311	5.6109	0.000433091	0.00213185	34.3758	23.3553	28.8645	74.0178	47.9893	74.8483
Susceptible	8 hpi vs 2 hpi	up-regulated	Psat1g145680	1.127	5.36132	0.00240028	0.00957058	23.0402	25.2329	25.2488	83.7102	35.3702	44.2295
Susceptible	8 hpi vs 2 hpi	up-regulated	Psat1g146240	1.30243	4.61584	0.000332799	0.00168791	9.39004	14.2193	14.6704	29.2322	37.6994	28.0524
Susceptible	8 hpi vs 2 hpi	up-regulated	Psat1g146520	2.9935	4.49178	3.78223e-09	5.27565e-08	4.93718	5.54943	3.27234	60.6686	24.2563	30.4472
Susceptible	8 hpi vs 2 hpi	up-regulated	Psat1g148520	2.30019	4.67757	1.68559e-09	2.47698e-08	7.99861	7.42912	8.54245	38.3562	35.649	46.7792
Susceptible	8 hpi vs 2 hpi	up-regulated	Psat1g148640	4.52875	2.35976	0.00540055	0.0190377	0	0	0	4.28599	4.02662	5.23475
Susceptible	8 hpi vs 2 hpi	up-regulated	Psat1g148680	3.62231	2.35819	0.00847491	0.0278745	0.152733	0.264802	0.0622145	2.93456	4.9191	4.77888
Susceptible	8 hpi vs 2 hpi	up-regulated	Psat1g149760	1.1006	7.16842	0.00218652	0.00885743	130.228	84.8563	56.7273	170.996	228.32	182.75
Susceptible	8 hpi vs 2 hpi	up-regulated	Psat1g150800	1.76403	6.33847	3.15648e-07	3.10596e-06	39.4749	38.9539	30.7804	155.5	94.5382	123.366
Susceptible	8 hpi vs 2 hpi	up-regulated	Psat1g153160	1.05511	4.66303	0.00259273	0.0102384	14.523	15.1188	14.8376	32.644	25.1431	36.0154
Susceptible	8 hpi vs 2 hpi	up-regulated	Psat1g153320	1.1899	4.5163	0.00629761	0.0217749	11.3013	11.1265	14.8956	49.0891	19.5415	19.0515
Susceptible	8 hpi vs 2 hpi	up-regulated	Psat1g153680	2.54332	4.9768	1.40891e-10	2.38919e-09	7.42131	9.40138	9.37292	39.3228	46.2827	70.1751
Susceptible	8 hpi vs 2 hpi	up-regulated	Psat1g155280	1.14883	6.74486	0.00130508	0.00567295	57.0772	62.1013	77.8163	113.397	114.18	210.351
Susceptible	8 hpi vs 2 hpi	up-regulated	Psat1g156040	1.26449	5.63396	5.71571e-05	0.000351536	29.5016	26.7865	28.0023	71.0411	58.8674	73.9549
Susceptible	8 hpi vs 2 hpi	up-regulated	Psat1g156240	8.70951	7.44964	1.60599e-102	5.19201e-100	1.24159	0.14677	0.551732	215.568	551.934	286.066
Susceptible	8 hpi vs 2 hpi	up-regulated	Psat1g156400	2.25287	7.49937	4.35363e-13	1.04134e-11	59.6128	66.1164	62.2913	245.921	319.265	332.75
Susceptible	8 hpi vs 2 hpi	up-regulated	Psat1g156720	4.72517	5.69935	1.96814e-25	1.38907e-23	3.92558	3.97563	3.04436	131.994	60.0183	114.291
Susceptible	8 hpi vs 2 hpi	up-regulated	Psat1g156920	7.89319	11.8197	0	0	37.115	31.7412	21.6311	6077.77	6859.51	8677.96
Susceptible	8 hpi vs 2 hpi	up-regulated	Psat1g157000	6.81244	10.0104	2.97179e-264	2.97832e-261	23.0259	16.9251	14.2912	1344.25	2038.01	2766.61
Susceptible	8 hpi vs 2 hpi	up-regulated	Psat1g157200	4.62849	2.53683	0.00124056	0.00541503	0.145242	0	0	11.9997	2.59316	4.28482
Susceptible	8 hpi vs 2 hpi	up-regulated	Psat1g157240	7.15011	10.255	1.5159e-242	1.38112e-239	24.4777	14.5354	11.979	3828.99	1699.22	1776.17
Susceptible	8 hpi vs 2 hpi	up-regulated	Psat1g157360	6.67063	12.1007	0	0	119.981	70.4723	65.6187	10894.1	6642.34	8580.61
Susceptible	8 hpi vs 2 hpi	up-regulated	Psat1g158880	3.72435	2.64691	0.000976591	0.00438503	0.448015	0.339829	0.182496	5.16483	5.17575	9.91276
Susceptible	8 hpi vs 2 hpi	up-regulated	Psat1g159080	4.50179	2.4343	0.00320831	0.01231	0.0965871	0	0	6.68087	7.70939	0.77712
Susceptible	8 hpi vs 2 hpi	up-regulated	Psat1g159200	6.89751	10.052	0	0	27.8923	15.2186	9.72253	2300.89	1876.98	2157.24
Susceptible	8 hpi vs 2 hpi	up-regulated	Psat1g159920	3.98971	6.10781	2.26685e-20	1.16207e-18	7.39168	5.45782	11.3932	174.851	76.0698	145.642
Susceptible	8 hpi vs 2 hpi	up-regulated	Psat1g159960	2.27458	7.9455	0.000135422	0.000756524	97.8814	75.8181	81.1324	945.26	173.872	117.5
Susceptible	8 hpi vs 2 hpi	up-regulated	Psat1g160720	2.06945	5.61494	1.94231e-07	2.00679e-06	19.0287	18.4923	17.8087	122.3	49.3988	64.3762
Susceptible	8 hpi vs 2 hpi	up-regulated	Psat1g161400	6.52272	3.48421	8.40567e-09	1.1012e-07	0	0	0	19.9976	17.5193	18.3541
Susceptible	8 hpi vs 2 hpi	up-regulated	Psat1g161480	3.12629	7.96852	6.0138e-15	1.8018e-13	54.0213	57.2775	43.1591	221.424	541.842	588.459
Susceptible	8 hpi vs 2 hpi	up-regulated	Psat1g161840	1.24514	5.41767	0.00154922	0.00659992	29.4037	15.667	27.7465	91.1784	39.4691	44.2706
Susceptible	8 hpi vs 2 hpi	up-regulated	Psat1g161880	11.4584	8.98005	0	0	0.306537	0.088577	0.0832437	812.912	1230.23	999.595
Susceptible	8 hpi vs 2 hpi	up-regulated	Psat1g161960	1.61318	3.32694	0.00649439	0.0223212	3.6862	3.80076	3.06316	13.2319	10.6941	9.7931
Susceptible	8 hpi vs 2 hpi	up-regulated	Psat1g162520	1.36261	4.67333	0.000882208	0.00401339	10.9361	13.5656	14.4633	53.9133	22.6688	26.532
Susceptible	8 hpi vs 2 hpi	up-regulated	Psat1g162600	1.51748	4.18365	0.000237996	0.00125175	11.4411	6.59597	6.47031	22.6228	19.9097	28.5988
Susceptible	8 hpi vs 2 hpi	up-regulated	Psat1g163400	2.25468	3.75326	1.63231e-05	0.000113762	3.22423	4.04387	3.99599	15.5533	14.4094	26.4935
Susceptible	8 hpi vs 2 hpi	up-regulated	Psat1g163480	2.29608	2.96217	0.00279905	0.010945	1.49921	1.59501	1.66552	6.11023	9.82886	9.50365
Susceptible	8 hpi vs 2 hpi	up-regulated	Psat1g164120	1.82598	7.3918	4.1097e-09	5.70068e-08	69.093	73.1292	78.7824	299.228	218.132	268.994
Susceptible	8 hpi vs 2 hpi	up-regulated	Psat1g164880	9.0004	5.65039	1.90811e-12	4.21212e-11	0	0	0	248.155	32.6852	33.1878
Susceptible	8 hpi vs 2 hpi	up-regulated	Psat1g164920	8.3271	8.50766	3.49429e-17	1.35999e-15	3.61426	1.7579	0.944034	1761.95	242.817	201.855
Susceptible	8 hpi vs 2 hpi	up-regulated	Psat1g165960	1.71716	5.19718	9.60222e-05	0.000557067	13.2662	25.7034	9.77736	27.6936	51.2822	82.2028
Susceptible	8 hpi vs 2 hpi	up-regulated	Psat1g166040	1.12147	8.67777	0.0011594	0.00511874	344.943	266.245	160.722	617.395	508.968	553.498
Susceptible	8 hpi vs 2 hpi	up-regulated	Psat1g166200	2.29596	3.04527	0.00173516	0.00726633	0.941557	1.57413	2.71215	7.7532	9.74732	10.6419
Susceptible	8 hpi vs 2 hpi	up-regulated	Psat1g166240	1.22343	5.34959	9.22736e-05	0.00053703	22.8919	24.367	22.3923	57.4483	50.4826	55.9651
Susceptible	8 hpi vs 2 hpi	up-regulated	Psat1g166520	1.50215	3.56397	0.00449676	0.0163623	4.55593	4.5472	5.01073	9.55802	10.8111	20.7718
Susceptible	8 hpi vs 2 hpi	up-regulated	Psat1g166800	3.87412	2.66945	0.000663199	0.00311607	0.263062	0.342066	0.257176	6.87399	5.30454	9.03059
Susceptible	8 hpi vs 2 hpi	up-regulated	Psat1g167000	3.49931	2.51828	0.00320831	0.01231	0.242442	0.315252	0.341851	4.58655	5.9934	5.8019
Susceptible	8 hpi vs 2 hpi	up-regulated	Psat1g168160	7.14571	5.72687	8.03922e-15	2.37317e-13	0.463816	0.60311	0.566796	21.8971	104.661	190.675
Susceptible	8 hpi vs 2 hpi	up-regulated	Psat1g168200	2.37511	5.38291	4.48485e-10	7.12881e-09	13.4259	17.54	8.24194	47.4747	66.9935	90.6101
Susceptible	8 hpi vs 2 hpi	up-regulated	Psat1g168440	1.86916	8.81903	7.34389e-07	6.76164e-06	285.944	112.213	184.063	585.079	839.76	701.748
Susceptible	8 hpi vs 2 hpi	up-regulated	Psat1g168680	6.7646	9.82914	2.61191e-138	1.18984e-135	27.3284	6.68494	15.4581	912.393	2220.38	2287.14
Susceptible	8 hpi vs 2 hpi	up-regulated	Psat1g168920	11.8487	8.68873	0	6.75675e-306	0	0	0.0634344	1121.64	556.29	818.455
Susceptible	8 hpi vs 2 hpi	up-regulated	Psat1g169000	5.14605	2.63282	0.000482986	0.00235036	0	0	0	9.45401	4.4294	7.6754
Susceptible	8 hpi vs 2 hpi	up-regulated	Psat1g169360	1.17713	6.63663	0.000196752	0.00105899	68.3867	56.9629	55.0032	147.46	120.694	140.715
Susceptible	8 hpi vs 2 hpi	up-regulated	Psat1g170160	1.60737	5.76098	4.3123e-05	0.000274835	27.3446	25.2444	25.5077	41.9337	75.9602	120.469
Susceptible	8 hpi vs 2 hpi	up-regulated	Psat1g170800	1.18413	5.4558	0.000380038	0.00189867	28.2851	24.5198	24.0147	76.885	45.5377	54.1742
Susceptible	8 hpi vs 2 hpi	up-regulated	Psat1g170960	2.2137	6.06409	5.78129e-10	9.08152e-09	23.3658	21.6335	25.361	138.567	78.6408	112.904
Susceptible	8 hpi vs 2 hpi	up-regulated	Psat1g171120	2.22288	4.81978	2.17523e-09	3.15716e-08	9.85111	7.26815	10.8685	39.8727	41.0597	51.929
Susceptible	8 hpi vs 2 hpi	up-regulated	Psat1g172040	5.62106	6.20444	6.1289e-34	6.56939e-32	3.20064	2.64846	2.48899	78.4543	158.089	201.332
Susceptible	8 hpi vs 2 hpi	up-regulated	Psat1g172680	6.70124	4.2068	3.49672e-14	9.60113e-13	0	0.293161	0.0918367	22.2365	34.2541	46.558
Susceptible	8 hpi vs 2 hpi	up-regulated	Psat1g173080	5.57651	2.86325	4.34175e-05	0.00027567	0	0	0	12.2483	6.08636	10.8797
Susceptible	8 hpi vs 2 hpi	up-regulated	Psat1g173200	1.25391	4.97693	0.000923101	0.00417573	19.6186	16.9242	15.4718	61.2343	26.7655	38.4923
Susceptible	8 hpi vs 2 hpi	up-regulated	Psat1g175720	1.46152	5.2416	0.000830197	0.00380702	18.7206	18.3323	20.6177	95.9182	35.4386	30.3724
Susceptible	8 hpi vs 2 hpi	up-regulated	Psat1g177800	1.47597	3.30657	0.0127543	0.0390777	2.08007	5.15193	3.75234	10.277	10.1947	11.4229
Susceptible	8 hpi vs 2 hpi	up-regulated	Psat1g178120	1.0469	6.42257	0.00177803	0.0074263	43.7848	61.0359	59.4259	117.027	88.0251	136.059
Susceptible	8 hpi vs 2 hpi	up-regulated	Psat1g178680	8.57186	5.26646	2.25251e-32	2.21321e-30	0	0	0	72.8998	68.7092	90.8201
Susceptible	8 hpi vs 2 hpi	up-regulated	Psat1g178720	10.4679	7.39021	2.55249e-111	9.65324e-109	0	0.109126	0	510.827	244.496	268.513
Susceptible	8 hpi vs 2 hpi	up-regulated	Psat1g178760	8.73988	6.23789	1.01758e-46	1.64486e-44	0	0.0968457	0.364058	234.399	111.854	117.45
Susceptible	8 hpi vs 2 hpi	up-regulated	Psat1g178960	1.92405	7.87162	3.42742e-07	3.35281e-06	146.905	90.6085	55.762	440.415	317.519	355.88
Susceptible	8 hpi vs 2 hpi	up-regulated	Psat1g179080	2.01093	2.84284	0.0111849	0.034986	1.58375	0.957181	2.2625	12.8577	7.12181	1.7349
Susceptible	8 hpi vs 2 hpi	up-regulated	Psat1g179120	2.25742	3.10743	0.00157048	0.00668337	0.851025	2.21321	2.66494	18.3953	5.47439	7.27512
Susceptible	8 hpi vs 2 hpi	up-regulated	Psat1g179280	3.61998	4.13419	1.04212e-06	9.29456e-06	2.88922	2.26902	1.74787	64.1967	8.89279	19.9471
Susceptible	8 hpi vs 2 hpi	up-regulated	Psat1g179320	3.64198	4.86528	1.96474e-07	2.02683e-06	5.62651	4.98298	1.85831	116.755	14.182	32.5453
Susceptible	8 hpi vs 2 hpi	up-regulated	Psat1g179440	7.11309	8.03455	7.75387e-18	3.17829e-16	5.39278	3.29275	2.23491	1165.72	158.781	264.234
Susceptible	8 hpi vs 2 hpi	up-regulated	Psat1g180160	5.88215	3.04767	4.95084e-06	3.86277e-05	0	0	0	13.199	6.58732	16.4211
Susceptible	8 hpi vs 2 hpi	up-regulated	Psat1g180520	8.31581	8.11379	1.05037e-22	6.28465e-21	2.18358	1.44549	1.06736	1140.86	190.3	351.905
Susceptible	8 hpi vs 2 hpi	up-regulated	Psat1g180640	3.04219	7.36698	4.80323e-21	2.56053e-19	32.723	40.3957	34.2118	278.17	241.448	369.802
Susceptible	8 hpi vs 2 hpi	up-regulated	Psat1g181240	2.84754	3.9988	9.22969e-06	6.81148e-05	1.45993	3.02933	5.42816	48.8202	11.418	17.1613
Susceptible	8 hpi vs 2 hpi	up-regulated	Psat1g181840	1.96021	5.40719	8.97488e-09	1.17041e-07	19.6093	14.0963	16.6233	65.3011	52.8818	79.7001
Susceptible	8 hpi vs 2 hpi	up-regulated	Psat1g182240	2.3023	3.85542	0.000333648	0.00169179	7.36558	3.31713	1.62456	40.5922	14.5656	8.3834
Susceptible	8 hpi vs 2 hpi	up-regulated	Psat1g182280	3.77445	5.73312	3.50249e-18	1.47798e-16	9.92198	5.5109	6.04515	131.431	56.8956	113.511
Susceptible	8 hpi vs 2 hpi	up-regulated	Psat1g183480	1.1375	4.536	0.00193256	0.0079663	13.7444	12.2482	12.8066	32.2809	21.9253	32.7347
Susceptible	8 hpi vs 2 hpi	up-regulated	Psat1g183960	3.89166	6.30919	9.69119e-12	1.94639e-10	8.6641	12.6222	8.62708	150.747	50.215	252.805
Susceptible	8 hpi vs 2 hpi	up-regulated	Psat1g184320	7.59661	7.7236	1.77329e-171	9.87329e-169	1.63806	2.36667	1.96468	471.048	389.117	416.699
Susceptible	8 hpi vs 2 hpi	up-regulated	Psat1g185240	1.19748	5.36838	0.000577053	0.00275261	23.7896	22.8188	24.9065	78.5854	44.2131	43.5436
Susceptible	8 hpi vs 2 hpi	up-regulated	Psat1g186960	1.87402	6.25685	4.07397e-07	3.92967e-06	35.6992	29.2145	32.0068	72.1402	142.561	140.609
Susceptible	8 hpi vs 2 hpi	up-regulated	Psat1g187440	2.0729	6.16351	2.96469e-06	2.42548e-05	20.7259	29.9481	31.2469	196.605	61.5348	90.8727
Susceptible	8 hpi vs 2 hpi	up-regulated	Psat1g188480	2.51424	3.75469	2.78152e-06	2.29058e-05	2.33904	3.34565	4.00172	20.6731	23.0915	14.4282
Susceptible	8 hpi vs 2 hpi	up-regulated	Psat1g188520	1.17764	7.40828	8.75102e-05	0.000512582	108.752	106.292	94.9598	210.844	238.093	252.567
Susceptible	8 hpi vs 2 hpi	up-regulated	Psat1g190760	1.11706	9.04872	0.000561288	0.00268571	328.989	310.814	360.911	827.362	500.438	844.863
Susceptible	8 hpi vs 2 hpi	up-regulated	Psat1g190840	2.84432	6.86117	5.53288e-16	1.87017e-14	25.7179	32.1748	27.3805	271.925	157.312	188.772
Susceptible	8 hpi vs 2 hpi	up-regulated	Psat1g192080	2.63122	7.6559	1.64134e-13	4.10725e-12	66.4949	50.9999	51.1949	418.925	218.257	411.688
Susceptible	8 hpi vs 2 hpi	up-regulated	Psat1g193360	1.91351	6.41913	2.57818e-08	3.13194e-07	41.3249	33.5358	31.9773	168.847	105.651	130.448
Susceptible	8 hpi vs 2 hpi	up-regulated	Psat1g193640	1.11002	6.84381	0.00171514	0.00719962	84.8135	53.8345	76.9473	214.192	115.802	137.256
Susceptible	8 hpi vs 2 hpi	up-regulated	Psat1g194000	1.00665	5.55874	0.00258727	0.0102286	31.7923	25.7664	32.1618	81.2781	46.0369	55.0227
Susceptible	8 hpi vs 2 hpi	up-regulated	Psat1g194080	1.30388	5.95274	0.00169551	0.00712469	35.1635	32.9496	36.5395	150.704	55.0266	55.4127
Susceptible	8 hpi vs 2 hpi	up-regulated	Psat1g194920	1.25044	7.15939	0.00117952	0.0051927	50.6003	122.194	78.745	272.222	175.695	152.878
Susceptible	8 hpi vs 2 hpi	up-regulated	Psat1g195000	1.34915	5.36104	6.26571e-05	0.000381617	26.4361	22.0218	17.9195	73.0158	51.624	45.9741
Susceptible	8 hpi vs 2 hpi	up-regulated	Psat1g195040	1.72068	4.20857	2.80867e-05	0.000186476	8.79493	5.33691	8.35929	25.9859	21.2651	28.6194
Susceptible	8 hpi vs 2 hpi	up-regulated	Psat1g195960	1.52674	4.58509	3.41588e-05	0.000222298	7.47855	13.8501	12.1853	27.8673	35.7011	34.036
Susceptible	8 hpi vs 2 hpi	up-regulated	Psat1g197440	2.09036	5.60483	4.49167e-08	5.22829e-07	17.3788	15.4632	21.1155	44.3171	83.6528	102.85
Susceptible	8 hpi vs 2 hpi	up-regulated	Psat1g197600	3.28932	4.09727	1.05322e-07	1.14191e-06	2.23859	3.21202	2.64129	11.8653	25.3752	46.8914
Susceptible	8 hpi vs 2 hpi	up-regulated	Psat1g197840	3.04712	2.43171	0.0105619	0.033381	0.341452	0.317141	0.476874	0.468612	6.30122	6.54108
Susceptible	8 hpi vs 2 hpi	up-regulated	Psat1g198480	2.0706	3.90323	9.46666e-05	0.00054984	5.8297	3.93327	4.63736	34.8711	12.8227	16.0774
Susceptible	8 hpi vs 2 hpi	up-regulated	Psat1g198960	2.44027	2.74843	0.00540721	0.0190445	1.47934	0.997429	0.769985	12.8432	5.63919	2.3511
Susceptible	8 hpi vs 2 hpi	up-regulated	Psat1g199640	1.4213	3.46473	0.0101145	0.0322469	2.15711	3.73992	7.32237	8.28923	11.5791	16.7129
Susceptible	8 hpi vs 2 hpi	up-regulated	Psat1g200680	1.37885	4.62599	0.000453409	0.00222292	15.3137	10.1037	11.9591	47.1819	22.6495	29.6484
Susceptible	8 hpi vs 2 hpi	up-regulated	Psat1g201000	1.62401	6.12865	2.77561e-05	0.000184525	47.0912	26.1831	27.7599	64.4514	110.528	136.058
Susceptible	8 hpi vs 2 hpi	up-regulated	Psat1g201080	1.46624	4.90033	0.00032527	0.00165433	14.813	17.2188	12.2051	19.4054	50.9144	51.4651
Susceptible	8 hpi vs 2 hpi	up-regulated	Psat1g201320	4.46245	6.91499	1.76892e-34	1.94815e-32	16.4624	8.02741	7.01066	321.656	180.273	202.08
Susceptible	8 hpi vs 2 hpi	up-regulated	Psat1g201360	1.34168	3.50435	0.0121525	0.0375219	4.51625	4.27096	5.59066	11.044	10.4719	16.0448
Susceptible	8 hpi vs 2 hpi	up-regulated	Psat1g201760	1.54389	4.35131	7.50048e-05	0.000448374	10.4669	7.99092	9.20555	26.5097	23.4012	32.1121
Susceptible	8 hpi vs 2 hpi	up-regulated	Psat1g202160	4.1363	2.72771	0.0004075	0.00202227	0.281362	0	0.458444	2.88321	10.0469	9.5582
Susceptible	8 hpi vs 2 hpi	up-regulated	Psat1g202400	3.78042	4.45194	1.0069e-08	1.30208e-07	1.83251	2.84907	3.31039	61.3868	10.5433	47.7578
Susceptible	8 hpi vs 2 hpi	up-regulated	Psat1g202960	1.49922	4.56721	5.48629e-05	0.000338778	14.974	11.66	7.12798	35.7961	29.7154	30.9367
Susceptible	8 hpi vs 2 hpi	up-regulated	Psat1g203000	1.09365	5.75458	0.000486427	0.00236591	31.2816	35.5458	32.6676	79.2099	62.972	71.6581
Susceptible	8 hpi vs 2 hpi	up-regulated	Psat1g204640	3.20427	2.33998	0.0143941	0.0432427	0.0431103	0.0560572	0.632184	9.77405	1.17718	1.73428
Susceptible	8 hpi vs 2 hpi	up-regulated	Psat1g204720	1.34294	5.04549	0.000413751	0.00204821	23.5131	11.4148	17.7374	64.4384	31.6811	39.5172
Susceptible	8 hpi vs 2 hpi	up-regulated	Psat1g206040	1.71382	5.8079	2.23876e-07	2.27785e-06	27.7119	26.0588	22.8954	84.8309	67.3067	101.195
Susceptible	8 hpi vs 2 hpi	up-regulated	Psat1g206160	3.80407	9.49092	3.87152e-07	3.75427e-06	80.4221	37.5336	171.486	3144.65	396.865	511.534
Susceptible	8 hpi vs 2 hpi	up-regulated	Psat1g206360	4.01097	7.29827	8.07245e-11	1.42183e-09	6.49759	17.41	31.0872	181.892	133.668	583.827
Susceptible	8 hpi vs 2 hpi	up-regulated	Psat1g206480	4.31242	2.69432	0.000344177	0.00173902	0.199459	0.172907	0.162496	13.541	3.35167	6.24091
Susceptible	8 hpi vs 2 hpi	up-regulated	Psat1g206680	3.1608	2.45665	0.0071203	0.0240296	0.583003	0.151618	0.356223	5.3768	3.55129	5.78522
Susceptible	8 hpi vs 2 hpi	up-regulated	Psat1g206880	1.06223	5.78867	0.00164557	0.00694669	35.9674	33.6593	33.956	100.208	60.0138	58.055
Susceptible	8 hpi vs 2 hpi	up-regulated	Psat1g207560	1.83601	8.06205	8.77368e-08	9.67857e-07	160.203	103.868	86.7482	496.025	418.993	338.237
Susceptible	8 hpi vs 2 hpi	up-regulated	Psat1g207600	2.31492	7.97043	5.69834e-15	1.72014e-13	88.6792	81.2957	82.0304	449.515	385.669	421.39
Susceptible	8 hpi vs 2 hpi	up-regulated	Psat1g207960	1.3709	6.43018	3.78915e-05	0.000243976	42.9918	44.1154	54.7231	107.885	106.988	153.274
Susceptible	8 hpi vs 2 hpi	up-regulated	Psat1g208320	1.53395	7.80222	5.28113e-06	4.10132e-05	99.051	116.846	126.902	433.154	230.691	331.954
Susceptible	8 hpi vs 2 hpi	up-regulated	Psat1g208800	1.07985	6.73584	0.00176348	0.00737629	52.3667	72.7439	77.1045	189.453	106.239	134.278
Susceptible	8 hpi vs 2 hpi	up-regulated	Psat1g208880	4.84945	3.40404	4.5465e-07	4.3416e-06	0.43744	0.487554	0.229099	18.0104	6.23493	26.8156
Susceptible	8 hpi vs 2 hpi	up-regulated	Psat1g208960	2.70713	4.57618	0.000453603	0.00222299	4.74369	6.03125	7.21396	106.335	8.63548	7.35064
Susceptible	8 hpi vs 2 hpi	up-regulated	Psat1g209480	1.97336	8.11366	3.008e-07	2.98206e-06	131.719	73.8049	132.132	651.223	318.583	359.045
Susceptible	8 hpi vs 2 hpi	up-regulated	Psat1g209520	1.48285	6.4873	0.000106058	0.000607378	69.7319	36.0635	34.6184	179.656	107.772	106.259
Susceptible	8 hpi vs 2 hpi	up-regulated	Psat1g210000	2.78883	5.8785	1.50061e-13	3.77866e-12	11.1658	13.498	19.1684	70.9477	101.739	134.114
Susceptible	8 hpi vs 2 hpi	up-regulated	Psat1g210040	4.98864	4.46932	1.84127e-16	6.6618e-15	1.0379	1.32365	0.951255	41.2643	29.6407	54.0119
Susceptible	8 hpi vs 2 hpi	up-regulated	Psat1g210120	1.51457	3.55542	0.00422565	0.0155297	4.31879	5.8565	3.69438	21.5748	10.7562	9.43163
Susceptible	8 hpi vs 2 hpi	up-regulated	Psat1g211480	12.4621	10.5623	3.76788e-28	3.09522e-26	0.318262	0.551791	0.129642	507.545	3025.42	5550.4
Susceptible	8 hpi vs 2 hpi	up-regulated	Psat1g212920	2.02027	5.19067	4.83154e-08	5.59465e-07	14.8075	13.6123	13.0727	79.0238	42.774	49.8906
Susceptible	8 hpi vs 2 hpi	up-regulated	Psat1g213800	4.9057	4.67853	3.77282e-18	1.5887e-16	1.4391	1.50563	1.31391	53.0125	32.799	60.7325
Susceptible	8 hpi vs 2 hpi	up-regulated	Psat1g213880	4.02055	2.80283	0.000198827	0.00106902	0.243055	0.355556	0.371275	15.7612	4.14806	6.27412
Susceptible	8 hpi vs 2 hpi	up-regulated	Psat1g214680	1.50577	5.29729	3.09384e-06	2.5229e-05	17.1157	21.1747	20.1538	64.8394	49.4147	53.9874
Susceptible	8 hpi vs 2 hpi	up-regulated	Psat1g215360	1.10686	5.85895	0.00112402	0.00497457	32.7703	36.8122	37.0282	50.4279	93.3005	85.3174
Susceptible	8 hpi vs 2 hpi	up-regulated	Psat1g215560	1.36531	5.07472	8.1901e-05	0.000483969	17.6521	17.9823	17.3871	56.3355	32.5391	50.1502
Susceptible	8 hpi vs 2 hpi	up-regulated	Psat1g215720	1.78051	8.72021	5.95909e-08	6.78659e-07	227.847	185.694	157.047	839.094	530.956	592.222
Susceptible	8 hpi vs 2 hpi	up-regulated	Psat1g216080	1.33996	6.39899	0.000266272	0.00138232	55.72	43.9299	41.6433	176.253	94.7395	88.7184
Susceptible	8 hpi vs 2 hpi	up-regulated	Psat1g216200	2.61657	5.74852	3.88398e-11	7.1884e-10	18.8073	10.9787	14.8896	136.772	67.9644	73.3548
Susceptible	8 hpi vs 2 hpi	up-regulated	Psat1g216520	1.54957	5.54	2.87615e-06	2.35882e-05	27.6593	18.5678	22.4306	82.8483	58.3339	61.5909
Susceptible	8 hpi vs 2 hpi	up-regulated	Psat1g216560	2.17791	7.07614	2.0568e-07	2.10985e-06	48.4259	45.3833	52.9136	371.255	127.147	169.657
Susceptible	8 hpi vs 2 hpi	up-regulated	Psat1g217960	2.14454	2.72521	0.0121525	0.0375219	0.516788	1.88157	1.32621	6.05695	2.44238	10.6721
Susceptible	8 hpi vs 2 hpi	up-regulated	Psat1g218080	2.02192	5.62215	1.70796e-09	2.50801e-08	20.1655	18.7298	17.9847	60.8857	82.1492	88.8498
Susceptible	8 hpi vs 2 hpi	up-regulated	Psat1g218160	1.4872	7.11259	1.60884e-06	1.38462e-05	80.8991	66.0036	69.9635	220.151	180.764	208.438
Susceptible	8 hpi vs 2 hpi	up-regulated	Psat1g218440	1.30203	4.80825	0.000153744	0.000846603	13.9804	15.5892	14.9578	40.3481	32.2899	38.791
Susceptible	8 hpi vs 2 hpi	up-regulated	Psat1g218680	2.25927	3.36375	0.000437449	0.00215171	4.16532	1.78972	1.85901	5.42821	19.0199	13.5996
Susceptible	8 hpi vs 2 hpi	up-regulated	Psat1g218920	1.18795	6.27183	0.000332427	0.00168688	53.3395	39.301	45.8314	96.2681	93.6055	126.223
Susceptible	8 hpi vs 2 hpi	up-regulated	Psat1g219000	4.17941	7.0841	2.10396e-07	2.15272e-06	11.0524	7.1482	24.7852	650.97	59.9829	80.7
Susceptible	8 hpi vs 2 hpi	up-regulated	Psat1g220480	1.91068	6.31192	1.21635e-06	1.07214e-05	31.6526	31.5591	35.5268	66.5277	130.089	175.474
Susceptible	8 hpi vs 2 hpi	up-regulated	Psat1g220520	1.76551	3.98031	0.000325742	0.00165589	8.5907	5.42756	4.21109	10.1647	23.5497	28.3114
Susceptible	8 hpi vs 2 hpi	up-regulated	Psat1g220760	1.83854	6.23504	4.70405e-08	5.45648e-07	38.3821	30.2131	28.8718	97.9857	122.639	128.438
Susceptible	8 hpi vs 2 hpi	up-regulated	Psat1g222080	1.0965	7.45355	0.00447947	0.0163486	86.154	128.527	118.119	377.978	160.429	176.005
Susceptible	8 hpi vs 2 hpi	up-regulated	Psat1g222400	1.00748	5.071	0.00275644	0.0108079	20.1745	20.4648	21.5818	54.7955	33.0134	39.3194
Susceptible	8 hpi vs 2 hpi	up-regulated	Psat1g223320	1.35438	5.98024	3.46297e-05	0.000225143	34.5264	33.5611	35.6905	93.3082	70.144	103.679
Susceptible	8 hpi vs 2 hpi	up-regulated	Psat1g223360	1.54607	5.50692	3.05803e-06	2.49573e-05	25.8154	21.2872	20.0055	68.5542	51.1386	77.9598
Susceptible	8 hpi vs 2 hpi	up-regulated	Psat1g223680	1.986	6.62444	2.94766e-09	4.1637e-08	46.1231	40.2866	32.2755	179.928	126.777	165.624
Susceptible	8 hpi vs 2 hpi	up-regulated	Psat1g224280	2.17256	5.71369	2.85664e-08	3.43277e-07	9.70139	26.6315	19.512	117.018	57.9486	81.5787
Susceptible	8 hpi vs 2 hpi	up-regulated	Psat1g224600	1.87953	3.52849	0.000682999	0.00319338	4.31422	3.87082	3.05782	21.0546	12.4148	10.182
Susceptible	8 hpi vs 2 hpi	up-regulated	Psat2g000280	2.38767	4.7454	1.54694e-10	2.60343e-09	9.32214	7.78463	7.00238	46.2298	41.3774	41.1337
Susceptible	8 hpi vs 2 hpi	up-regulated	Psat2g000680	5.75914	5.26202	2.23103e-09	3.22879e-08	0.58312	0.849232	2.25178	194.052	20.5281	20.5808
Susceptible	8 hpi vs 2 hpi	up-regulated	Psat2g001360	5.37146	3.42157	4.06257e-06	3.22496e-05	0.146011	0.295339	0.237906	42.0811	6.64499	5.39525
Susceptible	8 hpi vs 2 hpi	up-regulated	Psat2g001960	3.28619	4.74846	3.76661e-08	4.43063e-07	6.58482	2.74109	4.5944	12.7772	49.7104	77.1097
Susceptible	8 hpi vs 2 hpi	up-regulated	Psat2g003280	1.80738	7.2212	1.01526e-07	1.10658e-06	79.5574	59.2724	59.3723	175.356	218.397	300.459
Susceptible	8 hpi vs 2 hpi	up-regulated	Psat2g003600	1.93859	4.69026	1.18975e-05	8.53212e-05	9.65586	9.7626	10.2248	62.4182	22.0866	32.8094
Susceptible	8 hpi vs 2 hpi	up-regulated	Psat2g003880	5.01315	11.3257	1.36307e-49	2.27678e-47	278.514	102.901	81.4917	4747.83	5397.02	4807.36
Susceptible	8 hpi vs 2 hpi	up-regulated	Psat2g003920	4.81763	9.91273	7.01997e-20	3.4403e-18	127.393	41.3047	29.6895	1640.13	2156.14	1801.62
Susceptible	8 hpi vs 2 hpi	up-regulated	Psat2g004320	4.29888	2.27349	0.0114189	0.0356622	0	0	0	0.81208	5.41545	4.76084
Susceptible	8 hpi vs 2 hpi	up-regulated	Psat2g004960	2.04911	3.02932	0.00931419	0.0300489	2.20614	2.70932	1.10834	19.6869	3.24376	4.99633
Susceptible	8 hpi vs 2 hpi	up-regulated	Psat2g005120	2.18086	5.17237	0.000259592	0.00135044	7.758	8.30767	21.8888	126.701	18.5721	31.0566
Susceptible	8 hpi vs 2 hpi	up-regulated	Psat2g006520	1.93758	5.86561	8.33735e-05	0.000491511	15.6087	27.423	28.3644	176.834	51.3535	49.3124
Susceptible	8 hpi vs 2 hpi	up-regulated	Psat2g007000	1.14984	6.49003	0.000540156	0.00259638	51.9871	53.8667	58.7055	150.027	90.7289	126.57
Susceptible	8 hpi vs 2 hpi	up-regulated	Psat2g007920	5.24371	2.67909	0.000314387	0.00160427	0	0	0	8.57142	9.02336	4.87436
Susceptible	8 hpi vs 2 hpi	up-regulated	Psat2g008560	4.11835	3.62719	7.7548e-09	1.02194e-07	0.354055	1.61135	0.86533	19.0476	15.7413	25.3213
Susceptible	8 hpi vs 2 hpi	up-regulated	Psat2g008600	2.2645	5.48947	6.23061e-09	8.3929e-08	14.1244	19.3175	11.6216	44.3294	72.3378	101.417
Susceptible	8 hpi vs 2 hpi	up-regulated	Psat2g008840	3.71532	3.09257	0.000146451	0.000812251	0.146016	1.16294	0.780655	27.4238	4.33217	4.5524
Susceptible	8 hpi vs 2 hpi	up-regulated	Psat2g009240	1.82213	6.49848	6.75918e-07	6.26067e-06	38.9094	39.9469	39.7948	201.303	93.9731	127.622
Susceptible	8 hpi vs 2 hpi	up-regulated	Psat2g009360	8.1684	4.8829	4.75931e-25	3.2895e-23	0	0	0	65.434	55.8143	54.6849
Susceptible	8 hpi vs 2 hpi	up-regulated	Psat2g009600	1.53169	6.67394	0.00205833	0.00841844	64.2627	38.1113	54.6191	314.265	62.3536	79.9507
Susceptible	8 hpi vs 2 hpi	up-regulated	Psat2g010720	4.8917	5.75709	4.04325e-12	8.53083e-11	3.8206	3.00392	3.47452	227.053	38.4458	59.0967
Susceptible	8 hpi vs 2 hpi	up-regulated	Psat2g010880	1.02664	4.02329	0.0156812	0.046448	8.67322	9.8426	8.2222	14.3416	21.0886	19.0317
Susceptible	8 hpi vs 2 hpi	up-regulated	Psat2g012840	4.21694	3.79173	2.37204e-07	2.40006e-06	1.08555	1.35019	0.778639	45.8863	9.26937	16.8353
Susceptible	8 hpi vs 2 hpi	up-regulated	Psat2g013120	1.12469	4.19815	0.00502854	0.0179601	9.15673	10.384	9.99727	29.2496	17.8328	19.1489
Susceptible	8 hpi vs 2 hpi	up-regulated	Psat2g013360	3.70848	4.09017	3.32363e-10	5.36817e-09	1.97323	1.93127	2.17798	15.899	37.8372	31.6954
Susceptible	8 hpi vs 2 hpi	up-regulated	Psat2g013520	1.99683	7.47592	6.02918e-08	6.85085e-07	99.2637	65.4644	49.4595	378.073	210.114	268.572
Susceptible	8 hpi vs 2 hpi	up-regulated	Psat2g013600	2.74688	7.71825	7.2651e-17	2.75277e-15	63.853	46.7436	53.7115	467.024	284.665	355.24
Susceptible	8 hpi vs 2 hpi	up-regulated	Psat2g014000	1.1028	5.33461	0.00046557	0.00227552	24.1889	25.1816	23.4142	52.1199	45.4507	59.9127
Susceptible	8 hpi vs 2 hpi	up-regulated	Psat2g015320	3.05568	4.96114	2.71797e-15	8.55243e-14	5.99941	5.69553	7.299	51.7189	49.4585	61.6546
Susceptible	8 hpi vs 2 hpi	up-regulated	Psat2g015720	1.72644	3.26527	0.00539943	0.0190377	3.76437	2.74994	2.8428	11.0523	11.1941	9.98235
Susceptible	8 hpi vs 2 hpi	up-regulated	Psat2g016680	1.46974	3.94138	0.00118068	0.00519665	6.71799	6.57065	7.03168	12.0098	20.8597	23.7357
Susceptible	8 hpi vs 2 hpi	up-regulated	Psat2g017000	2.02661	7.04396	1.47723e-08	1.86224e-07	64.4403	47.7363	43.7193	289.247	155.547	193.006
Susceptible	8 hpi vs 2 hpi	up-regulated	Psat2g017320	3.56385	4.27938	2.99316e-12	6.4097e-11	4.54238	2.18462	1.29268	31.3237	27.5779	41.7204
Susceptible	8 hpi vs 2 hpi	up-regulated	Psat2g017880	1.55655	6.43118	0.00109614	0.00487056	35.765	49.3044	45.2087	245.993	66.8004	73.6573
Susceptible	8 hpi vs 2 hpi	up-regulated	Psat2g018000	1.42999	6.30368	1.04707e-05	7.61244e-05	37.4075	45.1893	43.3778	125.746	100.348	115.291
Susceptible	8 hpi vs 2 hpi	up-regulated	Psat2g018640	2.41346	5.273	3.21757e-08	3.8343e-07	12.963	14.9172	7.39995	29.1162	77.5305	82.181
Susceptible	8 hpi vs 2 hpi	up-regulated	Psat2g019120	6.68618	5.64587	2.50946e-11	4.79501e-10	0.554964	1.44326	0.392632	249.512	26.2587	34.8593
Susceptible	8 hpi vs 2 hpi	up-regulated	Psat2g019200	1.02291	5.32225	0.00194079	0.00799779	22.6345	25.4461	26.5562	67.6265	41.5068	44.7023
Susceptible	8 hpi vs 2 hpi	up-regulated	Psat2g019400	2.26643	3.29115	0.000424034	0.00209189	1.58482	2.31837	3.14712	11.4188	10.8188	14.345
Susceptible	8 hpi vs 2 hpi	up-regulated	Psat2g019440	2.41434	2.9625	0.00190398	0.00787532	1.39578	1.15497	1.86074	8.77683	7.99581	9.5286
Susceptible	8 hpi vs 2 hpi	up-regulated	Psat2g019480	3.0071	3.4108	7.36774e-06	5.53727e-05	2.69105	1.24973	1.17448	13.2956	10.9012	21.1361
Susceptible	8 hpi vs 2 hpi	up-regulated	Psat2g020760	3.58272	7.11687	1.59485e-24	1.07272e-22	25.0375	20.1424	19.0702	205.465	215.517	354.357
Susceptible	8 hpi vs 2 hpi	up-regulated	Psat2g022960	1.00383	5.30258	0.00226127	0.00911602	20.0747	23.328	30.6803	54.2923	38.4301	57.7917
Susceptible	8 hpi vs 2 hpi	up-regulated	Psat2g023000	1.2802	5.37918	7.37911e-05	0.000442026	24.4381	20.8822	24.0383	67.8182	46.8811	55.6616
Susceptible	8 hpi vs 2 hpi	up-regulated	Psat2g023560	4.1493	6.3623	2.09416e-32	2.06775e-30	9.34657	9.51482	7.20423	144.235	183.566	143.568
Susceptible	8 hpi vs 2 hpi	up-regulated	Psat2g024280	6.69585	3.61414	7.8641e-09	1.03566e-07	0	0	0	10.4052	19.4235	32.4734
Susceptible	8 hpi vs 2 hpi	up-regulated	Psat2g024320	3.1563	2.32785	0.0148178	0.0442373	0.0994315	0.290909	0.364524	2.29254	4.07264	5.13337
Susceptible	8 hpi vs 2 hpi	up-regulated	Psat2g024880	1.03415	6.07168	0.00131081	0.00569316	39.0578	44.0108	45.4747	99.1244	76.8007	88.8693
Susceptible	8 hpi vs 2 hpi	up-regulated	Psat2g024920	1.83462	7.14024	5.67845e-08	6.4928e-07	79.7531	64.682	40.2783	198.583	232.073	228.302
Susceptible	8 hpi vs 2 hpi	up-regulated	Psat2g024960	1.08859	4.18538	0.00645939	0.0222767	9.44231	10.1378	10.2684	18.0867	24.9281	20.5222
Susceptible	8 hpi vs 2 hpi	up-regulated	Psat2g026680	2.27521	8.75061	2.5966e-10	4.24175e-09	185.667	118.594	138.535	500.932	649.329	994.143
Susceptible	8 hpi vs 2 hpi	up-regulated	Psat2g027400	3.06479	4.86525	4.76462e-11	8.69782e-10	4.37295	1.47975	11.6409	48.7418	33.921	69.8875
Susceptible	8 hpi vs 2 hpi	up-regulated	Psat2g027480	9.53387	6.47472	2.54564e-49	4.21693e-47	0.0567661	0	0.0693698	265.692	86.4459	195.48
Susceptible	8 hpi vs 2 hpi	up-regulated	Psat2g028200	1.3381	9.65299	0.0015047	0.00642526	653.928	352.91	361.641	1689.04	1183.47	588.13
Susceptible	8 hpi vs 2 hpi	up-regulated	Psat2g029120	1.67582	5.73378	3.15263e-07	3.1037e-06	31.5158	24.6943	18.0275	82.8241	73.5424	81.7615
Susceptible	8 hpi vs 2 hpi	up-regulated	Psat2g029840	2.45523	4.23703	6.04292e-08	6.86257e-07	6.78668	5.09435	3.54359	35.2073	20.1517	32.7625
Susceptible	8 hpi vs 2 hpi	up-regulated	Psat2g030040	1.07934	5.62139	0.00400499	0.0148714	32.5043	25.4364	33.1962	96.5396	36.3855	62.2297
Susceptible	8 hpi vs 2 hpi	up-regulated	Psat2g030800	1.86541	3.83365	0.000123663	0.00069607	4.41091	6.63301	4.07019	13.4908	24.3916	17.7849
Susceptible	8 hpi vs 2 hpi	up-regulated	Psat2g031640	2.84508	6.24191	3.72594e-15	1.15608e-13	16.2528	20.3086	18.5688	172.87	110.413	118.285
Susceptible	8 hpi vs 2 hpi	up-regulated	Psat2g031680	2.25023	5.24991	4.42747e-11	8.09709e-10	10.278	14.965	12.7836	70.4916	55.8232	58.1628
Susceptible	8 hpi vs 2 hpi	up-regulated	Psat2g033440	3.72478	2.24903	0.0137515	0.041505	0.0764331	0.0993876	0.0467017	8.37082	1.36464	1.33242
Susceptible	8 hpi vs 2 hpi	up-regulated	Psat2g034120	3.40346	2.33062	0.0121355	0.0375088	0.190868	0.354557	0.0333209	4.29596	4.2955	3.36388
Susceptible	8 hpi vs 2 hpi	up-regulated	Psat2g034200	2.74172	2.56988	0.0077444	0.0258864	0.772923	0.768566	0.416706	6.46443	6.20752	3.84101
Susceptible	8 hpi vs 2 hpi	up-regulated	Psat2g034680	1.74649	4.13773	9.58314e-05	0.000556122	8.97637	5.9718	5.99489	29.2797	14.0314	29.3927
Susceptible	8 hpi vs 2 hpi	up-regulated	Psat2g034840	1.67921	3.02971	0.014466	0.0433874	2.02134	2.73234	2.52596	12.9019	4.10185	8.60637
Susceptible	8 hpi vs 2 hpi	up-regulated	Psat2g035640	1.09164	7.12058	0.00140256	0.00604707	105.806	71.586	86.4248	141.213	171.853	249.178
Susceptible	8 hpi vs 2 hpi	up-regulated	Psat2g035760	1.85984	5.77896	5.3815e-09	7.32293e-08	24.1512	21.9979	23.3532	85.9121	79.3837	88.7558
Susceptible	8 hpi vs 2 hpi	up-regulated	Psat2g036240	1.45905	3.40564	0.0105619	0.033381	5.13801	4.35148	2.93286	8.18339	12.3543	14.1424
Susceptible	8 hpi vs 2 hpi	up-regulated	Psat2g039440	2.50726	3.92165	6.02891e-07	5.63636e-06	5.60634	3.1351	2.73334	24.3344	26.7858	16.0486
Susceptible	8 hpi vs 2 hpi	up-regulated	Psat2g040240	1.41005	5.76419	9.9353e-06	7.27862e-05	25.1892	28.5124	32.6035	83.9284	65.8871	81.6347
Susceptible	8 hpi vs 2 hpi	up-regulated	Psat2g040800	1.55246	3.7834	0.00150218	0.0064166	4.92741	6.79165	5.23865	10.4141	22.9768	16.3866
Susceptible	8 hpi vs 2 hpi	up-regulated	Psat2g041360	7.67608	7.38965	3.94554e-88	1.12978e-85	1.69106	1.29348	1.39794	502.089	172.378	345.75
Susceptible	8 hpi vs 2 hpi	up-regulated	Psat2g041400	1.4746	3.36388	0.0129177	0.0394879	3.68781	3.96856	4.04041	20.7683	6.87806	7.16206
Susceptible	8 hpi vs 2 hpi	up-regulated	Psat2g041560	3.2491	4.39486	6.12894e-10	9.59004e-09	2.90749	2.46043	5.35774	44.3362	18.6121	46.1672
Susceptible	8 hpi vs 2 hpi	up-regulated	Psat2g042000	2.1815	4.28429	0.000167965	0.000917357	7.26008	5.9265	5.76682	57.0372	10.0817	22.608
Susceptible	8 hpi vs 2 hpi	up-regulated	Psat2g042600	1.09412	5.05993	0.0107295	0.0338467	11.5117	18.0903	29.8269	64.638	21.2726	43.8434
Susceptible	8 hpi vs 2 hpi	up-regulated	Psat2g042880	1.26561	3.9509	0.00407026	0.0150582	8.13613	7.14465	7.25679	18.4342	17.1785	19.4968
Susceptible	8 hpi vs 2 hpi	up-regulated	Psat2g044000	2.17301	8.89331	1.82475e-12	4.05042e-11	204.598	158.977	154.684	769.793	666.539	902.509
Susceptible	8 hpi vs 2 hpi	up-regulated	Psat2g044760	2.89836	3.72028	4.2217e-07	4.0624e-06	2.3318	3.42259	1.68381	19.0071	22.56	17.4346
Susceptible	8 hpi vs 2 hpi	up-regulated	Psat2g045400	2.05117	8.83715	6.74754e-09	9.05879e-08	267.123	127.716	138.992	726.575	751.48	734.422
Susceptible	8 hpi vs 2 hpi	up-regulated	Psat2g045760	3.02352	2.48236	0.0072647	0.0244482	0.204537	0.265964	0.812339	6.28788	4.29626	4.52558
Susceptible	8 hpi vs 2 hpi	up-regulated	Psat2g046200	2.14292	3.1468	0.00179471	0.00748817	2.97066	1.61569	1.95474	9.54948	9.47968	11.7974
Susceptible	8 hpi vs 2 hpi	up-regulated	Psat2g047080	1.70441	5.70834	0.000268842	0.00139494	19.0583	35.5867	17.4207	141.101	40.2983	56.8376
Susceptible	8 hpi vs 2 hpi	up-regulated	Psat2g048040	3.68573	5.40124	2.11502e-23	1.31657e-21	5.08462	6.91217	5.64868	76.3793	80.1009	78.1005
Susceptible	8 hpi vs 2 hpi	up-regulated	Psat2g048120	1.88946	4.38391	3.45681e-06	2.77597e-05	6.07222	9.00793	8.67459	22.3481	36.6469	29.8181
Susceptible	8 hpi vs 2 hpi	up-regulated	Psat2g048600	4.94996	7.85426	2.21413e-80	5.54751e-78	19.9033	13.007	10.5967	445.651	411.611	500.191
Susceptible	8 hpi vs 2 hpi	up-regulated	Psat2g048840	6.46234	4.57237	2.83765e-08	3.41199e-07	0.137444	0.446804	0.419902	122.006	13.1358	8.75463
Susceptible	8 hpi vs 2 hpi	up-regulated	Psat2g050080	6.73888	3.64527	3.5619e-09	4.98567e-08	0	0	0	33.8045	12.1062	20.3387
Susceptible	8 hpi vs 2 hpi	up-regulated	Psat2g050720	1.35706	9.09632	6.03444e-05	0.000369891	349.782	276.667	294.084	511.292	889.225	956.992
Susceptible	8 hpi vs 2 hpi	up-regulated	Psat2g051200	1.39298	4.66861	0.000519484	0.00250784	13.8764	11.9404	12.5364	52.2208	22.8398	28.2828
Susceptible	8 hpi vs 2 hpi	up-regulated	Psat2g051720	2.44995	3.52566	3.69185e-05	0.0002384	4.37483	1.30275	2.53025	10.3948	16.4845	19.7043
Susceptible	8 hpi vs 2 hpi	up-regulated	Psat2g052000	5.79133	11.0708	1.01312e-26	7.75075e-25	134.215	53.958	40.778	2642.18	4400.99	5647.51
Susceptible	8 hpi vs 2 hpi	up-regulated	Psat2g054120	3.11722	2.58928	0.00374267	0.0140339	0.205078	0.533333	0.751832	2.36418	7.75368	7.15005
Susceptible	8 hpi vs 2 hpi	up-regulated	Psat2g054280	1.83996	8.58708	1.8506e-08	2.29538e-07	223.47	138.74	141.717	694.811	547.164	563.153
Susceptible	8 hpi vs 2 hpi	up-regulated	Psat2g055000	2.28111	2.99131	0.00251925	0.00998729	1.41788	2.01388	1.54609	6.87354	10.5383	8.83384
Susceptible	8 hpi vs 2 hpi	up-regulated	Psat2g055080	1.41765	3.94858	0.0014059	0.00604979	7.67032	6.59763	6.66614	19.0398	16.5116	21.5934
Susceptible	8 hpi vs 2 hpi	up-regulated	Psat2g055520	8.21675	4.92794	3.61014e-26	2.65061e-24	0	0	0	64.3942	62.2411	54.8074
Susceptible	8 hpi vs 2 hpi	up-regulated	Psat2g055600	3.75326	2.57423	0.00175783	0.00735421	0	0.200353	0.564868	12.4338	2.91276	3.71907
Susceptible	8 hpi vs 2 hpi	up-regulated	Psat2g055720	2.91092	4.81651	3.29523e-06	2.66329e-05	4.8535	8.16732	5.93112	106.419	16.7912	25.2678
Susceptible	8 hpi vs 2 hpi	up-regulated	Psat2g056880	1.00925	4.14919	0.0117526	0.0365733	11.8686	8.64463	9.46985	22.7257	18.9329	19.4704
Susceptible	8 hpi vs 2 hpi	up-regulated	Psat2g056920	3.89728	5.32559	6.06877e-09	8.19141e-08	3.89485	5.64154	5.22153	166.089	39.5244	24.77
Susceptible	8 hpi vs 2 hpi	up-regulated	Psat2g057080	1.04988	5.22667	0.00184726	0.00767508	17.8763	20.4955	30.1841	57.2449	36.943	50.005
Susceptible	8 hpi vs 2 hpi	up-regulated	Psat2g057520	3.6094	6.35933	1.2987e-25	9.26375e-24	13.7567	11.8966	11.4639	137.763	146.81	174.515
Susceptible	8 hpi vs 2 hpi	up-regulated	Psat2g058000	2.07228	6.78294	9.53684e-10	1.46256e-08	52.532	43.526	30.5162	210.254	153.306	170.63
Susceptible	8 hpi vs 2 hpi	up-regulated	Psat2g058520	2.17214	9.99131	3.89023e-13	9.36084e-12	385.696	376.556	347.126	1486.52	1495.93	2019.33
Susceptible	8 hpi vs 2 hpi	up-regulated	Psat2g058600	1.95151	5.27608	4.26629e-09	5.89341e-08	15.3953	14.9155	15.5013	56.4939	53.3796	69.3193
Susceptible	8 hpi vs 2 hpi	up-regulated	Psat2g059720	1.24944	4.5736	0.000552581	0.00265038	13.1445	10.7347	14.1041	33.2634	25.1406	33.4614
Susceptible	8 hpi vs 2 hpi	up-regulated	Psat2g060280	1.00819	4.2628	0.0150127	0.044739	9.50156	11.4869	11.7995	34.1437	14.0244	20.1105
Susceptible	8 hpi vs 2 hpi	up-regulated	Psat2g061520	1.14752	7.01123	0.000795051	0.00366345	67.7267	86.3322	84.0317	221.531	117.667	190.78
Susceptible	8 hpi vs 2 hpi	up-regulated	Psat2g063440	1.80836	3.02679	0.0103182	0.0327161	3.36416	1.36703	2.1412	9.6957	8.98013	6.76683
Susceptible	8 hpi vs 2 hpi	up-regulated	Psat2g064040	1.1731	5.33271	0.00425685	0.01563	25.3192	27.2398	17.7617	21.3672	66.4916	69.8466
Susceptible	8 hpi vs 2 hpi	up-regulated	Psat2g064920	2.58595	5.69894	3.71383e-08	4.37111e-07	16.0872	10.1843	17.7365	158.35	50.8104	59.8854
Susceptible	8 hpi vs 2 hpi	up-regulated	Psat2g065280	4.47713	4.14428	3.95289e-13	9.50021e-12	0.864591	1.12425	1.63286	41.9831	25.2596	28.2469
Susceptible	8 hpi vs 2 hpi	up-regulated	Psat2g065400	3.57488	6.62636	3.80263e-11	7.06395e-10	11.2327	14.0271	20.7715	348.074	98.482	111.61
Susceptible	8 hpi vs 2 hpi	up-regulated	Psat2g066000	3.85665	4.96972	3.338e-19	1.53456e-17	4.84377	3.45277	3.13791	55.6159	49.155	68.7879
Susceptible	8 hpi vs 2 hpi	up-regulated	Psat2g066080	3.14261	7.06978	2.16452e-06	1.81247e-05	16.3806	28.7381	37.705	568.515	68.8746	101.267
Susceptible	8 hpi vs 2 hpi	up-regulated	Psat2g066520	1.13783	5.59719	0.00272183	0.010691	28.0756	27.4452	31.6326	102.531	40.3604	51.6665
Susceptible	8 hpi vs 2 hpi	up-regulated	Psat2g067960	5.0608	2.93159	0.000181396	0.000982408	0.28218	0.073385	0	25.3737	6.28276	0.454073
Susceptible	8 hpi vs 2 hpi	up-regulated	Psat2g070280	1.88646	6.04644	2.25976e-06	1.88649e-05	21.8408	34.2603	27.1137	155.423	60.6825	95.4562
Susceptible	8 hpi vs 2 hpi	up-regulated	Psat2g070680	2.45977	9.2181	2.50729e-10	4.10925e-09	236.273	156.14	157.619	585.582	989.157	1452.02
Susceptible	8 hpi vs 2 hpi	up-regulated	Psat2g070800	1.29482	5.96501	0.000129288	0.000725491	41.5531	33.4007	30.7985	105.77	90.7359	63.8297
Susceptible	8 hpi vs 2 hpi	up-regulated	Psat2g070920	1.30999	5.17917	0.000876093	0.00399373	33.2812	15.1363	10.9498	49.3425	36.2975	62.0084
Susceptible	8 hpi vs 2 hpi	up-regulated	Psat2g071080	3.19718	5.82801	1.40305e-15	4.55796e-14	10.5895	9.57892	12.9406	148.616	70.1135	91.9919
Susceptible	8 hpi vs 2 hpi	up-regulated	Psat2g071120	2.93587	3.79193	3.21514e-05	0.000210465	5.53431	1.5992	0.805129	38.9894	19.559	6.00773
Susceptible	8 hpi vs 2 hpi	up-regulated	Psat2g071400	1.38996	5.67998	1.58546e-05	0.000110766	31.0313	24.8405	26.3057	84.9878	63.0927	68.8951
Susceptible	8 hpi vs 2 hpi	up-regulated	Psat2g073600	2.38227	3.42763	0.000115463	0.000655803	2.10007	2.45769	3.07962	7.26304	13.7481	21.0271
Susceptible	8 hpi vs 2 hpi	up-regulated	Psat2g074240	1.33083	5.55527	3.52474e-05	0.000229011	28.1877	24.9263	24.0406	79.0626	55.0225	61.8167
Susceptible	8 hpi vs 2 hpi	up-regulated	Psat2g074320	1.67377	5.65123	0.000114483	0.000650792	34.6954	15.1762	19.812	35.6873	110.508	74.9643
Susceptible	8 hpi vs 2 hpi	up-regulated	Psat2g075080	2.8129	3.13126	0.000220119	0.00116629	1.51936	1.75614	0.928349	19.4617	5.85085	9.05513
Susceptible	8 hpi vs 2 hpi	up-regulated	Psat2g075880	1.82074	6.20244	0.000448436	0.00219946	42.8863	28.5248	25.668	216.644	38.1292	91.0437
Susceptible	8 hpi vs 2 hpi	up-regulated	Psat2g076880	1.15795	4.32731	0.00375868	0.0140816	9.56951	9.27894	13.5088	34.0786	16.8948	23.5629
Susceptible	8 hpi vs 2 hpi	up-regulated	Psat2g077720	1.32641	4.82999	0.00528181	0.0187511	8.68804	13.7755	22.444	68.3888	20.4326	26.8854
Susceptible	8 hpi vs 2 hpi	up-regulated	Psat2g078240	1.95689	3.34135	0.00329662	0.0126222	2.01995	2.55363	4.31977	22.8553	3.88929	11.1357
Susceptible	8 hpi vs 2 hpi	up-regulated	Psat2g078320	1.28006	5.3088	0.000284494	0.0014678	23.723	20.1956	21.9885	76.9685	37.9938	47.6223
Susceptible	8 hpi vs 2 hpi	up-regulated	Psat2g078760	1.70028	6.81392	3.72116e-06	2.97278e-05	61.0556	45.0924	51.489	118.122	147.084	247.79
Susceptible	8 hpi vs 2 hpi	up-regulated	Psat2g079320	1.87081	7.06578	7.88444e-07	7.22945e-06	74.5012	37.2356	60.3491	189.772	150.116	290.924
Susceptible	8 hpi vs 2 hpi	up-regulated	Psat2g079360	3.47835	2.36573	0.00847461	0.0278745	0.129025	0.301994	0.157673	6.14806	3.19797	3.7372
Susceptible	8 hpi vs 2 hpi	up-regulated	Psat2g081160	1.76865	4.00236	7.24438e-05	0.00043555	4.95788	6.54863	6.82397	24.1658	21.2663	18.9653
Susceptible	8 hpi vs 2 hpi	up-regulated	Psat2g081680	2.01743	3.44623	0.000508858	0.00246187	1.96667	4.68838	2.87898	19.4446	12.1777	9.72479
Susceptible	8 hpi vs 2 hpi	up-regulated	Psat2g082640	1.17483	6.25195	0.000678795	0.00317892	54.0531	42.6959	40.7585	138.567	85.5081	88.0223
Susceptible	8 hpi vs 2 hpi	up-regulated	Psat2g083960	2.8968	5.49561	5.82853e-14	1.54533e-12	13.446	9.75495	8.23034	106.378	56.7377	75.6579
Susceptible	8 hpi vs 2 hpi	up-regulated	Psat2g084000	2.69268	5.72944	1.58599e-13	3.97867e-12	17.2113	12.5251	12.3185	120.226	72.8526	82.8066
Susceptible	8 hpi vs 2 hpi	up-regulated	Psat2g084440	1.72604	8.51604	3.31469e-08	3.936e-07	181.615	143.207	184.73	666.156	462.095	559.78
Susceptible	8 hpi vs 2 hpi	up-regulated	Psat2g084760	1.17119	7.38954	0.000131371	0.000735738	123.477	89.6778	93.942	237.786	218.992	235.309
Susceptible	8 hpi vs 2 hpi	up-regulated	Psat2g085040	1.62044	5.27282	4.11464e-05	0.000263075	15.4106	18.6903	20.2763	88.4116	33.6867	48.639
Susceptible	8 hpi vs 2 hpi	up-regulated	Psat2g086680	2.66934	2.82836	0.00344043	0.0130757	0.932148	0.628492	1.56101	16.9814	3.26326	3.98141
Susceptible	8 hpi vs 2 hpi	up-regulated	Psat2g087160	4.98862	6.04481	1.55171e-35	1.75721e-33	5.24506	2.98387	3.47187	115.054	165.486	106.674
Susceptible	8 hpi vs 2 hpi	up-regulated	Psat2g087240	1.86107	3.56074	0.000710361	0.00330542	5.81482	2.92689	3.0945	14.416	18.5178	10.8159
Susceptible	8 hpi vs 2 hpi	up-regulated	Psat2g087840	1.13471	4.04631	0.00647912	0.0222948	8.84031	8.79048	8.2612	23.6941	14.8239	19.9236
Susceptible	8 hpi vs 2 hpi	up-regulated	Psat2g088080	1.24252	5.84373	0.00016009	0.000878897	30.5485	32.298	36.2845	95.448	58.7692	82.6947
Susceptible	8 hpi vs 2 hpi	up-regulated	Psat2g088560	1.16303	4.45256	0.0022527	0.00908878	9.75576	13.1421	12.887	25.0113	20.8911	35.6964
Susceptible	8 hpi vs 2 hpi	up-regulated	Psat2g089160	1.8101	6.3144	3.57371e-05	0.000231892	26.5619	30.8671	47.5568	206.854	68.5823	96.5607
Susceptible	8 hpi vs 2 hpi	up-regulated	Psat2g091320	1.19585	3.96222	0.00589919	0.0205819	8.52642	6.90811	8.01502	21.6752	14.3276	19.1733
Susceptible	8 hpi vs 2 hpi	up-regulated	Psat2g095800	3.31547	7.75178	3.5018e-10	5.62871e-09	43.2386	34.9501	40.6771	774.423	195.579	220.299
Susceptible	8 hpi vs 2 hpi	up-regulated	Psat2g096400	1.70075	11.7236	8.94705e-07	8.12204e-06	1604.07	1404.99	1765.01	7293.13	3530.73	4698.44
Susceptible	8 hpi vs 2 hpi	up-regulated	Psat2g099360	1.03497	4.64298	0.0106207	0.0335563	14.5371	13.293	16.3894	49.7354	21.0788	22.1348
Susceptible	8 hpi vs 2 hpi	up-regulated	Psat2g099680	1.11102	6.14339	0.00129039	0.00561177	30.6789	49.2423	50.6708	95.7866	75.0126	113.133
Susceptible	8 hpi vs 2 hpi	up-regulated	Psat2g100520	3.14406	5.16619	1.72696e-13	4.30538e-12	3.93907	7.68309	9.28349	57.3038	44.0291	90.174
Susceptible	8 hpi vs 2 hpi	up-regulated	Psat2g102280	2.15105	8.22375	9.79265e-11	1.69943e-09	125.701	109.298	94.6305	350.244	504.732	609.733
Susceptible	8 hpi vs 2 hpi	up-regulated	Psat2g103600	1.15465	4.08868	0.0051128	0.0182091	8.37551	8.46136	9.72336	24.7577	14.6154	21.5986
Susceptible	8 hpi vs 2 hpi	up-regulated	Psat2g104240	1.03523	7.87556	0.00815065	0.0269635	194.615	177.948	87.4416	443.355	218.041	282.862
Susceptible	8 hpi vs 2 hpi	up-regulated	Psat2g105240	1.72145	7.37077	3.37328e-08	3.99846e-07	86.6937	69.0362	74.5837	255.632	215.744	289.644
Susceptible	8 hpi vs 2 hpi	up-regulated	Psat2g105640	5.41584	2.77062	0.000123663	0.00069607	0	0	0	7.41536	7.73812	10.3507
Susceptible	8 hpi vs 2 hpi	up-regulated	Psat2g105680	6.69027	3.61089	9.45061e-10	1.45044e-08	0	0	0	23.7895	19.5053	19.6617
Susceptible	8 hpi vs 2 hpi	up-regulated	Psat2g105720	1.84776	4.50389	1.91822e-05	0.000131764	11.9572	8.74939	6.21143	17.5174	40.6257	38.396
Susceptible	8 hpi vs 2 hpi	up-regulated	Psat2g106000	3.35367	3.33233	2.97671e-05	0.000196461	0.453598	1.17965	1.99552	10.807	6.28829	26.5201
Susceptible	8 hpi vs 2 hpi	up-regulated	Psat2g106320	5.64549	2.89901	3.15385e-05	0.000206587	0	0	0	7.22917	10.7256	11.7382
Susceptible	8 hpi vs 2 hpi	up-regulated	Psat2g106600	1.30192	6.23569	8.29986e-05	0.000489878	41.1075	43.9137	42.782	121.146	83.6386	112.301
Susceptible	8 hpi vs 2 hpi	up-regulated	Psat2g109760	1.31646	7.01539	1.52189e-05	0.000106697	72.6781	76.057	71.4776	180.769	175.139	193.583
Susceptible	8 hpi vs 2 hpi	up-regulated	Psat2g111680	2.4863	2.98138	0.0014059	0.00604979	1.94256	1.30808	1.10215	9.46424	8.30631	9.39625
Susceptible	8 hpi vs 2 hpi	up-regulated	Psat2g112080	2.63221	7.30448	1.21681e-07	1.30636e-06	53.6919	44.375	34.4746	519.307	157.911	148.744
Susceptible	8 hpi vs 2 hpi	up-regulated	Psat2g112760	2.44332	5.98383	2.71607e-11	5.15052e-10	23.6409	19.9276	14.8732	130.27	73.6157	117.322
Susceptible	8 hpi vs 2 hpi	up-regulated	Psat2g114240	2.81163	3.56034	6.98019e-06	5.27567e-05	1.81685	2.76367	2.09457	26.4777	10.0807	15.5374
Susceptible	8 hpi vs 2 hpi	up-regulated	Psat2g114960	2.07781	4.17407	1.94021e-06	1.64161e-05	6.73085	6.23979	5.13756	21.2141	23.5038	33.4269
Susceptible	8 hpi vs 2 hpi	up-regulated	Psat2g115400	1.41062	5.61893	0.00706888	0.0239527	55.6992	8.34484	14.3531	94.9211	63.8385	50.0103
Susceptible	8 hpi vs 2 hpi	up-regulated	Psat2g115800	1.68351	4.47851	1.11194e-05	8.04033e-05	10.0248	9.52497	8.99761	32.4288	25.2206	35.9997
Susceptible	8 hpi vs 2 hpi	up-regulated	Psat2g115960	3.67166	4.07648	1.57766e-07	1.6539e-06	1.34338	2.62024	2.17121	13.0722	17.8407	54.7982
Susceptible	8 hpi vs 2 hpi	up-regulated	Psat2g116080	1.03838	7.50777	0.00135586	0.00586974	119.606	115.724	119.494	326.217	192.338	212.325
Susceptible	8 hpi vs 2 hpi	up-regulated	Psat2g116760	4.45372	6.49866	2.49451e-36	2.99401e-34	8.68058	7.47419	7.31086	185.944	133.793	207.324
Susceptible	8 hpi vs 2 hpi	up-regulated	Psat2g116800	1.04046	5.13476	0.00152526	0.00650891	22.9404	19.3074	22.1822	51.9226	35.1648	47.0893
Susceptible	8 hpi vs 2 hpi	up-regulated	Psat2g116840	2.21319	7.81068	1.56186e-12	3.5057e-11	97.6946	78.1021	63.3501	352.614	348.75	408.719
Susceptible	8 hpi vs 2 hpi	up-regulated	Psat2g119400	2.35755	6.36447	1.29521e-11	2.54024e-10	27.186	25.7019	27.2812	133.474	107.623	172.842
Susceptible	8 hpi vs 2 hpi	up-regulated	Psat2g119800	1.17759	6.47283	0.00294512	0.0114447	53.6784	48.5304	58.6946	196.897	70.896	98.8829
Susceptible	8 hpi vs 2 hpi	up-regulated	Psat2g119880	1.14371	8.00404	0.000389413	0.00194164	181.995	139.94	155.997	435.355	263.665	358.763
Susceptible	8 hpi vs 2 hpi	up-regulated	Psat2g120400	1.54054	5.91502	4.56028e-06	3.57895e-05	29.4655	31.3355	29.4931	64.1744	91.1045	107.814
Susceptible	8 hpi vs 2 hpi	up-regulated	Psat2g121040	1.20417	6.99781	0.000267812	0.00138996	88.4434	73.4081	67.9865	229.917	145.864	155.468
Susceptible	8 hpi vs 2 hpi	up-regulated	Psat2g121480	1.88213	7.33868	6.91784e-10	1.07406e-08	62.2139	69.8374	74.4808	256.091	233.081	274.507
Susceptible	8 hpi vs 2 hpi	up-regulated	Psat2g121720	2.54893	7.86203	3.58104e-10	5.75148e-09	58.9964	70.8732	74.4838	645.733	232.607	322.932
Susceptible	8 hpi vs 2 hpi	up-regulated	Psat2g121760	1.46821	5.71888	0.00510157	0.0181804	15.8472	28.8256	37.1867	154.931	37.4594	37.2945
Susceptible	8 hpi vs 2 hpi	up-regulated	Psat2g121920	1.49534	7.09059	1.23523e-05	8.82989e-05	86.1857	54.6163	71.8928	171.649	167.721	261.047
Susceptible	8 hpi vs 2 hpi	up-regulated	Psat2g123000	3.1503	3.60918	4.55024e-07	4.3431e-06	3.36443	1.26384	1.09638	20.1112	16.3324	18.8484
Susceptible	8 hpi vs 2 hpi	up-regulated	Psat2g124360	1.82478	6.46676	6.17965e-05	0.000377292	25.4415	44.1251	46.5035	243.929	77.3245	93.8557
Susceptible	8 hpi vs 2 hpi	up-regulated	Psat2g125040	1.36987	6.37837	0.000344369	0.00173955	56.7436	40.8813	39.7673	176.005	73.6985	107.673
Susceptible	8 hpi vs 2 hpi	up-regulated	Psat2g125920	2.08291	3.31742	0.00107061	0.00476449	4.37336	1.89559	1.95112	5.06838	12.8314	17.8728
Susceptible	8 hpi vs 2 hpi	up-regulated	Psat2g127760	1.84926	2.84282	0.0160746	0.0473543	0.98544	2.1685	2.06881	10.8749	2.60063	7.92864
Susceptible	8 hpi vs 2 hpi	up-regulated	Psat2g128760	1.77399	4.10204	0.000109588	0.000625766	6.16067	6.38814	7.37408	35.6322	16.7229	18.8102
Susceptible	8 hpi vs 2 hpi	up-regulated	Psat2g129360	1.32628	5.83929	4.63714e-05	0.000292562	26.3704	32.3598	36.138	75.6097	67.19	96.7963
Susceptible	8 hpi vs 2 hpi	up-regulated	Psat2g130280	2.17558	4.22909	3.04803e-07	3.01298e-06	6.04122	6.97845	4.90975	25.1306	25.3789	32.6402
Susceptible	8 hpi vs 2 hpi	up-regulated	Psat2g130320	2.5159	4.4951	7.39388e-09	9.80178e-08	6.97264	6.22222	5.17929	27.8448	31.0147	48.767
Susceptible	8 hpi vs 2 hpi	up-regulated	Psat2g130400	1.73394	4.28496	1.90467e-05	0.000130968	7.58107	8.4849	7.69505	24.0148	23.4162	33.2402
Susceptible	8 hpi vs 2 hpi	up-regulated	Psat2g130440	1.46475	4.72917	4.9478e-05	0.000310306	12.711	12.3684	13.7181	30.6242	31.7389	45.8874
Susceptible	8 hpi vs 2 hpi	up-regulated	Psat2g130480	2.14217	6.17413	1.1897e-08	1.52567e-07	29.4379	24.2706	25.414	86.7786	96.9249	167.248
Susceptible	8 hpi vs 2 hpi	up-regulated	Psat2g130640	4.90675	2.86002	6.01296e-05	0.000368688	0	0.175715	0.165136	10.3856	13.0567	4.34899
Susceptible	8 hpi vs 2 hpi	up-regulated	Psat2g130840	1.36474	5.15029	0.000263235	0.00136727	17.6146	17.7796	20.7266	26.5585	54.6941	63.1217
Susceptible	8 hpi vs 2 hpi	up-regulated	Psat2g131480	3.47971	4.70842	4.12382e-11	7.59026e-10	2.60941	4.94031	4.38775	75.325	25.8703	40.7578
Susceptible	8 hpi vs 2 hpi	up-regulated	Psat2g131520	2.82479	3.07641	0.000245425	0.00128643	0.899491	1.36456	1.603	15.9864	6.92765	9.24742
Susceptible	8 hpi vs 2 hpi	up-regulated	Psat2g132000	1.49977	4.74974	8.3335e-05	0.000491502	15.7445	10.2642	12.8269	50.9924	25.9908	35.2454
Susceptible	8 hpi vs 2 hpi	up-regulated	Psat2g132120	5.35708	2.73977	0.000174444	0.000948345	0	0	0	10.4887	7.99423	6.18618
Susceptible	8 hpi vs 2 hpi	up-regulated	Psat2g132160	5.45872	3.73227	1.2926e-10	2.20126e-09	0.606688	0	0.370695	20.3993	23.5752	24.4064
Susceptible	8 hpi vs 2 hpi	up-regulated	Psat2g133080	2.50892	4.2048	1.65666e-08	2.07538e-07	4.77394	5.25581	4.43375	32.5318	23.197	30.3867
Susceptible	8 hpi vs 2 hpi	up-regulated	Psat2g133280	4.27397	2.27008	0.0105619	0.033381	0	0	0	7.58675	0.73182	3.58188
Susceptible	8 hpi vs 2 hpi	up-regulated	Psat2g134360	5.13235	5.46825	2.59635e-31	2.37632e-29	2.93559	1.9086	2.00893	69.7148	87.0657	102.664
Susceptible	8 hpi vs 2 hpi	up-regulated	Psat2g134400	2.28719	2.72857	0.00927236	0.0299525	1.35539	1.39959	0.730733	3.67654	5.86141	9.62224
Susceptible	8 hpi vs 2 hpi	up-regulated	Psat2g135640	1.90435	6.27575	0.000572214	0.00273408	36.4908	28.1172	33.3039	274.451	51.6541	43.5798
Susceptible	8 hpi vs 2 hpi	up-regulated	Psat2g137160	2.74047	8.77042	5.82949e-19	2.62576e-17	88.78	122.164	130.406	860.389	641.966	784.714
Susceptible	8 hpi vs 2 hpi	up-regulated	Psat2g137200	2.16767	3.9503	6.36073e-05	0.000386933	4.88744	5.40196	3.93196	37.7189	11.5492	18.3509
Susceptible	8 hpi vs 2 hpi	up-regulated	Psat2g138680	1.54253	4.97423	0.000361367	0.00181126	16.1688	14.7025	14.4573	76.5721	25.974	32.4923
Susceptible	8 hpi vs 2 hpi	up-regulated	Psat2g138920	1.12335	4.65707	0.00559459	0.019632	13.3363	14.0285	15.6163	36.8681	15.2188	43.7747
Susceptible	8 hpi vs 2 hpi	up-regulated	Psat2g139080	3.8382	3.35103	1.81569e-05	0.000125193	1.20129	1.07729	0.388096	31.3588	5.59764	10.369
Susceptible	8 hpi vs 2 hpi	up-regulated	Psat2g139120	1.93845	7.76241	4.1609e-09	5.76771e-08	110.111	80.6124	78.8605	430.867	270.46	334.156
Susceptible	8 hpi vs 2 hpi	up-regulated	Psat2g139760	1.96808	4.95248	1.04858e-07	1.13794e-06	11.8203	9.35452	14.4033	58.8537	34.9022	48.7503
Susceptible	8 hpi vs 2 hpi	up-regulated	Psat2g139840	1.35399	6.69495	2.08072e-05	0.000141751	60.923	50.549	61.1752	152.048	126.414	164.259
Susceptible	8 hpi vs 2 hpi	up-regulated	Psat2g139880	1.17922	6.06359	0.000290217	0.0014954	34.3479	38.2828	46.9275	93.4588	79.3167	99.5567
Susceptible	8 hpi vs 2 hpi	up-regulated	Psat2g139960	5.39917	7.06249	1.04671e-32	1.05428e-30	8.11228	6.43132	3.86935	466.98	137.337	196.367
Susceptible	8 hpi vs 2 hpi	up-regulated	Psat2g141120	1.82473	3.33144	0.00297938	0.01156	4.02661	4.4879	1.05442	5.52615	11.4784	17.7414
Susceptible	8 hpi vs 2 hpi	up-regulated	Psat2g141480	1.40357	3.79589	0.0031153	0.0120053	5.62856	5.47941	7.24608	13.5326	14.3516	21.7955
Susceptible	8 hpi vs 2 hpi	up-regulated	Psat2g142640	2.03747	3.82875	5.60647e-05	0.00034556	5.34296	4.60707	3.8203	10.7027	24.6343	21.6466
Susceptible	8 hpi vs 2 hpi	up-regulated	Psat2g143360	1.23915	6.29493	0.000223955	0.00118379	47.9307	40.0031	49.5029	134.111	84.1357	108.186
Susceptible	8 hpi vs 2 hpi	up-regulated	Psat2g144120	1.15151	4.8652	0.00337021	0.0128553	21.2802	14.2929	14.5427	57.4447	28.9986	26.7279
Susceptible	8 hpi vs 2 hpi	up-regulated	Psat2g145280	1.25884	6.04793	8.1329e-05	0.000480873	41.3802	36.3938	36.3051	88.7082	86.0749	98.9812
Susceptible	8 hpi vs 2 hpi	up-regulated	Psat2g145440	1.36107	5.44968	0.000428938	0.00211296	22.2179	21.9155	26.3316	93.4588	33.9289	56.7261
Susceptible	8 hpi vs 2 hpi	up-regulated	Psat2g145680	1.03157	4.00582	0.0155733	0.0462514	8.15163	9.13771	8.93103	15.0142	17.9489	21.1083
Susceptible	8 hpi vs 2 hpi	up-regulated	Psat2g146400	1.39474	3.71682	0.0045943	0.0166411	5.60779	6.21527	5.38112	10.9193	15.6922	19.2286
Susceptible	8 hpi vs 2 hpi	up-regulated	Psat2g146760	2.28465	3.69403	0.000276599	0.00143112	3.98092	2.88627	3.71493	34.7674	11.4532	8.92947
Susceptible	8 hpi vs 2 hpi	up-regulated	Psat2g147000	1.7941	5.63738	2.02139e-05	0.000138145	34.239	14.7999	16.3876	118.508	58.8601	51.3786
Susceptible	8 hpi vs 2 hpi	up-regulated	Psat2g147040	1.41932	3.92802	0.00723651	0.0243779	5.30516	7.68147	7.53436	34.8221	8.43281	14.4588
Susceptible	8 hpi vs 2 hpi	up-regulated	Psat2g147600	1.08059	5.58563	0.000490296	0.00238185	31.4108	28.3166	28.8409	59.293	61.4274	67.0671
Susceptible	8 hpi vs 2 hpi	up-regulated	Psat2g147920	1.66916	4.74267	2.9284e-06	2.39873e-05	11.5076	12.154	11.7155	44.7126	32.7103	37.387
Susceptible	8 hpi vs 2 hpi	up-regulated	Psat2g148000	1.64249	4.91999	7.23524e-06	5.44995e-05	14.4278	13.3422	13.4036	56.8776	31.5026	42.9118
Susceptible	8 hpi vs 2 hpi	up-regulated	Psat2g148360	1.19978	3.93926	0.0138288	0.0417006	8.86292	7.1343	7.04857	7.02782	18.6163	27.1654
Susceptible	8 hpi vs 2 hpi	up-regulated	Psat2g148400	2.51288	6.87396	4.92902e-13	1.17337e-11	40.1551	27.4238	37.366	250.649	150.435	201.597
Susceptible	8 hpi vs 2 hpi	up-regulated	Psat2g149200	6.85166	4.57456	1.76764e-09	2.59375e-08	0.183903	0.263046	0.179788	113.141	17.8463	12.8236
Susceptible	8 hpi vs 2 hpi	up-regulated	Psat2g150440	4.88962	6.19329	1.04183e-31	9.63312e-30	6.18548	4.05714	3.74597	100.546	129.35	199.876
Susceptible	8 hpi vs 2 hpi	up-regulated	Psat2g150960	7.63227	7.35173	3.21495e-121	1.31511e-118	2.87072	0.907993	0.663695	270.42	310.457	406.386
Susceptible	8 hpi vs 2 hpi	up-regulated	Psat2g151120	2.59596	5.67877	6.75081e-08	7.5976e-07	14.6446	16.7369	11.6941	158.017	65.2458	41.6536
Susceptible	8 hpi vs 2 hpi	up-regulated	Psat2g151400	2.49685	8.96914	5.39048e-05	0.000333272	68.8884	166.668	218.622	1885.93	293.782	389.103
Susceptible	8 hpi vs 2 hpi	up-regulated	Psat2g151440	3.13791	6.28406	2.53483e-16	8.91371e-15	14.1073	15.1309	18.2544	194.116	101.723	129.095
Susceptible	8 hpi vs 2 hpi	up-regulated	Psat2g152120	1.77185	4.63038	1.09551e-06	9.72044e-06	9.51969	10.6164	10.6033	38.9316	33.8819	34.1745
Susceptible	8 hpi vs 2 hpi	up-regulated	Psat2g152160	1.41001	7.7309	9.63281e-06	7.07512e-05	134.692	111.676	100.942	362.789	238.549	323.324
Susceptible	8 hpi vs 2 hpi	up-regulated	Psat2g153160	1.27456	7.05092	6.81711e-05	0.000412318	91.2049	67.4506	71.8366	154.767	189.354	213.426
Susceptible	8 hpi vs 2 hpi	up-regulated	Psat2g153680	2.64426	3.51754	0.00239259	0.00954181	1.9414	0.946667	4.44834	42.8968	6.62653	0.650838
Susceptible	8 hpi vs 2 hpi	up-regulated	Psat2g154000	2.84788	5.04944	2.63435e-05	0.000175658	3.20503	9.2314	11.0761	135.477	23.5985	16.1747
Susceptible	8 hpi vs 2 hpi	up-regulated	Psat2g154280	2.38585	4.57597	4.08328e-09	5.66795e-08	7.40199	8.13057	5.54629	47.9805	30.809	35.0538
Susceptible	8 hpi vs 2 hpi	up-regulated	Psat2g154440	1.95724	7.52523	2.04543e-08	2.52144e-07	81.8952	71.8712	72.4933	418.151	231.173	232.31
Susceptible	8 hpi vs 2 hpi	up-regulated	Psat2g154520	1.51069	6.64033	0.000161768	0.000886895	62.9238	54.3283	37.0514	231.941	96.8853	113.208
Susceptible	8 hpi vs 2 hpi	up-regulated	Psat2g155960	1.35612	5.63096	0.000823129	0.0037772	28.9008	31.5025	19.9166	30.4681	92.1631	82.104
Susceptible	8 hpi vs 2 hpi	up-regulated	Psat2g156240	5.3477	4.36552	4.39895e-12	9.24241e-11	0.822013	1.10032	0.354538	68.1926	19.1451	31.1235
Susceptible	8 hpi vs 2 hpi	up-regulated	Psat2g156560	2.04116	3.05453	0.00407026	0.0150582	2.95781	1.95802	1.31437	9.91952	6.66465	11.1057
Susceptible	8 hpi vs 2 hpi	up-regulated	Psat2g156640	2.23239	3.96897	3.38347e-05	0.000220475	5.14471	3.76142	5.02959	38.7936	14.3133	16.0887
Susceptible	8 hpi vs 2 hpi	up-regulated	Psat2g157880	2.39518	4.87115	1.05521e-07	1.14266e-06	10.2442	7.40682	8.90342	74.4899	26.7117	42.751
Susceptible	8 hpi vs 2 hpi	up-regulated	Psat2g157960	3.15619	4.84432	6.70634e-14	1.76871e-12	5.81448	6.06878	4.46765	38.41	48.771	62.689
Susceptible	8 hpi vs 2 hpi	up-regulated	Psat2g158040	4.0793	2.27967	0.0110634	0.0347283	0.102179	0	0	3.33751	3.64861	4.38459
Susceptible	8 hpi vs 2 hpi	up-regulated	Psat2g158080	4.79463	12.8069	1.15614e-78	2.79201e-76	713.632	476.4	305.518	12183	14971.6	14357.9
Susceptible	8 hpi vs 2 hpi	up-regulated	Psat2g158280	1.78693	7.33636	5.18145e-07	4.89892e-06	82.5496	81.1876	53.191	163.299	287.208	297.925
Susceptible	8 hpi vs 2 hpi	up-regulated	Psat2g160280	2.32215	4.05621	9.19697e-05	0.000535417	5.87214	4.98656	3.31947	12.2803	45.2257	13.9274
Susceptible	8 hpi vs 2 hpi	up-regulated	Psat2g161400	4.20902	2.28174	0.0101162	0.0322469	0.0439562	0	0	5.57412	2.44672	3.7724
Susceptible	8 hpi vs 2 hpi	up-regulated	Psat2g162120	1.37959	3.35335	0.0170524	0.0496937	4.45905	4.40068	3.32534	9.05078	8.98187	14.6573
Susceptible	8 hpi vs 2 hpi	up-regulated	Psat2g162400	7.74375	4.66125	5.852e-10	9.1782e-09	0.0640726	0	0.0391493	116.583	25.7726	11.1695
Susceptible	8 hpi vs 2 hpi	up-regulated	Psat2g163120	1.75473	4.84149	1.93693e-06	1.63952e-05	13.3145	11.7981	11.5141	54.7402	35.5975	35.7326
Susceptible	8 hpi vs 2 hpi	up-regulated	Psat2g163400	2.1661	2.76175	0.0103188	0.0327161	1.82006	1.22716	0.906143	5.95788	5.38051	8.49705
Susceptible	8 hpi vs 2 hpi	up-regulated	Psat2g163880	3.42802	5.531	1.25164e-14	3.63067e-13	11.5502	7.02139	4.69314	130.934	56.5887	68.9236
Susceptible	8 hpi vs 2 hpi	up-regulated	Psat2g164360	1.89414	5.70122	1.95567e-07	2.01955e-06	23.3441	22.0937	18.994	55.64	111.35	72.1172
Susceptible	8 hpi vs 2 hpi	up-regulated	Psat2g164760	1.05075	7.79731	0.00475653	0.0171598	201.62	78.0218	152.226	248.959	297.234	348.244
Susceptible	8 hpi vs 2 hpi	up-regulated	Psat2g164800	2.34446	5.8868	8.26248e-12	1.67286e-10	20.3152	17.3476	19.8701	100.349	77.5247	117.427
Susceptible	8 hpi vs 2 hpi	up-regulated	Psat2g164840	1.54377	4.13374	0.000206966	0.00110832	7.37515	8.50884	7.1571	22.2281	19.9717	26.4698
Susceptible	8 hpi vs 2 hpi	up-regulated	Psat2g165200	4.61579	3.22898	1.56851e-06	1.35281e-05	0.309222	0.442297	0.358985	22.2799	6.39771	14.3471
Susceptible	8 hpi vs 2 hpi	up-regulated	Psat2g166280	1.268	4.30728	0.00112175	0.00496563	10.1511	8.9098	11.3195	23.4049	21.3222	29.6067
Susceptible	8 hpi vs 2 hpi	up-regulated	Psat2g166360	1.12429	7.10899	0.000305096	0.00156123	77.4133	86.5975	93.5846	188.106	160.129	214.776
Susceptible	8 hpi vs 2 hpi	up-regulated	Psat2g166400	3.08459	4.16689	7.44389e-06	5.58821e-05	3.96384	4.12341	1.67923	4.26497	43.2949	38.2707
Susceptible	8 hpi vs 2 hpi	up-regulated	Psat2g167080	3.12488	9.25966	1.21838e-25	8.72184e-24	124.113	139.819	114.876	1144.31	844.332	1321.41
Susceptible	8 hpi vs 2 hpi	up-regulated	Psat2g167560	1.58848	3.25649	0.0110634	0.0347283	5.89326	1.76611	2.3912	13.7116	13.3457	3.88959
Susceptible	8 hpi vs 2 hpi	up-regulated	Psat2g167960	1.96813	3.84497	5.29716e-05	0.000328312	5.25203	5.5523	3.65259	16.4083	19.5522	21.9872
Susceptible	8 hpi vs 2 hpi	up-regulated	Psat2g168960	2.73494	9.35324	3.7102e-14	1.01456e-12	158.535	157.753	197.008	1526.38	678.108	1218.37
Susceptible	8 hpi vs 2 hpi	up-regulated	Psat2g169200	1.32776	6.90944	9.90323e-05	0.000572873	58.6723	90.2813	54.1623	133.277	177.697	199.363
Susceptible	8 hpi vs 2 hpi	up-regulated	Psat2g169400	4.99404	7.08976	2.71579e-27	2.14312e-25	10.017	5.53649	9.22872	419.201	108.638	281.09
Susceptible	8 hpi vs 2 hpi	up-regulated	Psat2g169600	5.53753	2.83919	6.08593e-05	0.000372053	0	0	0	8.52606	6.99062	12.4961
Susceptible	8 hpi vs 2 hpi	up-regulated	Psat2g170880	2.6131	6.37713	3.24331e-10	5.24689e-09	33.5589	17.7812	18.7803	219.47	105.866	106.91
Susceptible	8 hpi vs 2 hpi	up-regulated	Psat2g171840	1.60005	5.37153	0.000732667	0.00339787	19.311	18.4412	21.7107	116.713	34.5266	32.1517
Susceptible	8 hpi vs 2 hpi	up-regulated	Psat2g172120	3.249	6.52573	2.18327e-12	4.76705e-11	26.6208	17.2149	8.61297	80.1541	203.96	216.357
Susceptible	8 hpi vs 2 hpi	up-regulated	Psat2g172240	2.27386	4.60543	1.10588e-05	8.00513e-05	5.30198	5.8057	11.984	65.1053	16.1607	35.0677
Susceptible	8 hpi vs 2 hpi	up-regulated	Psat2g172560	4.62353	2.56082	0.000976591	0.00438503	0.0740993	0.0963528	0	10.5355	2.17901	6.75679
Susceptible	8 hpi vs 2 hpi	up-regulated	Psat2g172600	1.67399	4.77348	3.45638e-06	2.77597e-05	13.3816	12.5117	10.3373	41.0154	30.3832	46.1853
Susceptible	8 hpi vs 2 hpi	up-regulated	Psat2g174360	1.71986	5.15392	9.81588e-07	8.80705e-06	13.1832	14.3271	19.6087	62.123	38.3026	57.9383
Susceptible	8 hpi vs 2 hpi	up-regulated	Psat2g175880	4.10331	3.87481	3.33038e-05	0.000217298	0.788475	0.546811	2.5052	62.4161	14.2431	0.563903
Susceptible	8 hpi vs 2 hpi	up-regulated	Psat2g175960	2.44566	4.03816	1.99837e-07	2.05534e-06	3.3393	5.74962	3.91186	22.6553	21.1875	30.2026
Susceptible	8 hpi vs 2 hpi	up-regulated	Psat2g176040	1.74628	7.55853	5.37072e-08	6.1691e-07	96.2588	89.9333	72.9977	315.203	223.409	332.914
Susceptible	8 hpi vs 2 hpi	up-regulated	Psat2g176400	2.14682	6.37477	1.28167e-07	1.37159e-06	25.45	44.9091	20.8008	179.908	80.981	146.576
Susceptible	8 hpi vs 2 hpi	up-regulated	Psat2g176520	1.03451	8.78786	0.000604913	0.00286911	293.975	298.586	274.924	681.477	481.026	616.138
Susceptible	8 hpi vs 2 hpi	up-regulated	Psat2g177360	1.6991	4.50989	5.27204e-05	0.000326958	5.58257	10.0761	13.2368	20.4918	44.279	29.4972
Susceptible	8 hpi vs 2 hpi	up-regulated	Psat2g178760	1.11058	4.22186	0.00449641	0.0163623	9.83089	10.9126	9.6695	23.4037	21.9087	21.2212
Susceptible	8 hpi vs 2 hpi	up-regulated	Psat2g178920	1.53912	4.76062	6.85444e-05	0.00041445	8.94066	14.283	14.9839	27.4853	31.6571	53.4372
Susceptible	8 hpi vs 2 hpi	up-regulated	Psat2g178960	1.84502	3.78607	0.000180509	0.000977872	3.75192	6.07001	4.74489	12.4059	17.8693	23.4009
Susceptible	8 hpi vs 2 hpi	up-regulated	Psat2g179920	1.21942	4.81505	0.000415509	0.00205539	14.5425	15.128	16.8499	35.1858	31.753	42.6616
Susceptible	8 hpi vs 2 hpi	up-regulated	Psat2g180800	4.29493	2.30571	0.00851569	0.0279268	0.0385198	0	0	2.22033	3.88368	5.88853
Susceptible	8 hpi vs 2 hpi	up-regulated	Psat2g181120	1.11812	5.3188	0.000555885	0.00266559	24.0032	23.9885	23.4242	64.8302	41.5229	50.6722
Susceptible	8 hpi vs 2 hpi	up-regulated	Psat2g181440	2.98056	5.54692	4.86117e-17	1.86661e-15	12.8786	11.4975	6.57708	90.8532	69.8486	87.6376
Susceptible	8 hpi vs 2 hpi	up-regulated	Psat2g181680	2.19846	4.76964	2.61783e-06	2.162e-05	14.1564	9.18699	4.26913	67.3231	23.602	38.8055
Susceptible	8 hpi vs 2 hpi	up-regulated	Psat2g181720	1.77434	6.15456	0.000534964	0.00257204	50.4178	23.5488	22.1846	205.229	50.6886	75.3302
Susceptible	8 hpi vs 2 hpi	up-regulated	Psat2g181840	7.55209	11.3244	0	0	33.5881	25.7836	21.8357	5673.16	4180.8	5470.78
Susceptible	8 hpi vs 2 hpi	up-regulated	Psat2g181920	5.96238	9.54439	5.25015e-187	3.09512e-184	16.3672	23.7283	30.1227	1660.63	1116.62	1651.31
Susceptible	8 hpi vs 2 hpi	up-regulated	Psat2g182000	1.80327	5.64545	0.000390984	0.00194851	25.0288	20.542	20.003	151.4	51.9728	28.3306
Susceptible	8 hpi vs 2 hpi	up-regulated	Psat2g183040	1.23046	4.79809	0.0086129	0.0281535	19.8127	5.20667	20.9707	60.1487	27.4164	22.175
Susceptible	8 hpi vs 2 hpi	up-regulated	Psat2g184640	6.12902	3.20303	6.99899e-07	6.4619e-06	0	0	0	8.54827	14.4424	18.7116
Susceptible	8 hpi vs 2 hpi	up-regulated	Psat2g184800	2.13321	4.18476	2.245e-05	0.000151818	4.48015	6.79122	6.38232	45.2755	18.145	17.9236
Susceptible	8 hpi vs 2 hpi	up-regulated	Psat2g185240	3.03318	8.13135	6.17642e-21	3.27514e-19	60.428	60.7049	62.4453	538.356	354.37	615.633
Susceptible	8 hpi vs 2 hpi	up-regulated	Psat2g185280	1.61859	5.39781	1.67007e-05	0.000115951	14.4097	22.3975	22.7689	90.6569	41.9518	53.9244
Susceptible	8 hpi vs 2 hpi	up-regulated	Psat2g186480	1.51769	4.65108	0.00619603	0.021457	14.2989	9.97685	11.9333	78.1769	8.54642	19.642
Susceptible	8 hpi vs 2 hpi	up-regulated	Psat2g186760	1.40882	6.91851	1.8378e-05	0.000126631	68.994	56.1262	71.6167	170.047	136.866	217
Susceptible	8 hpi vs 2 hpi	up-regulated	Psat2g187160	1.29429	6.73337	6.15514e-05	0.000376024	55.659	67.0834	59.8012	172.004	117.728	160.092
Susceptible	8 hpi vs 2 hpi	up-regulated	Psat2g187760	2.91864	5.21748	1.22761e-14	3.57129e-13	9.19261	8.13035	7.8359	81.6919	51.1084	62.616
Susceptible	8 hpi vs 2 hpi	up-regulated	Psat2g188840	2.83599	3.96898	6.17174e-08	6.98905e-07	2.56229	3.24489	3.83912	24.9153	16.4737	32.3875
Susceptible	8 hpi vs 2 hpi	up-regulated	Psat2g188920	5.19061	7.6422	1.03426e-85	2.80145e-83	11.2979	11.765	8.65427	357.057	366.013	455.518
Susceptible	8 hpi vs 2 hpi	up-regulated	Psat2g189760	1.27034	6.34384	0.00111232	0.00493547	50.1228	41.9841	48.4522	177.841	67.478	96.3917
Susceptible	8 hpi vs 2 hpi	up-regulated	Psat2g190560	1.68529	4.77788	4.19116e-05	0.000267455	8.08967	12.0287	15.8927	57.0849	23.0118	39.4029
Susceptible	8 hpi vs 2 hpi	up-regulated	Psat2g191000	1.48914	5.83716	0.000144625	0.000802784	23.3609	43.1011	21.3359	121.432	55.0096	72.968
Susceptible	8 hpi vs 2 hpi	up-regulated	Psat2g191040	1.376	5.7106	1.18967e-05	8.53212e-05	30.4939	25.6895	28.3712	70.1709	70.4287	79.6871
Susceptible	8 hpi vs 2 hpi	up-regulated	Psat3g000200	3.39046	6.12941	2.72235e-20	1.38847e-18	12.9584	12.2239	11.1136	120.053	107.044	159.297
Susceptible	8 hpi vs 2 hpi	up-regulated	Psat3g000720	1.64139	5.16115	1.6814e-06	1.4378e-05	11.3011	16.2791	21.6656	42.8295	52.4297	59.9223
Susceptible	8 hpi vs 2 hpi	up-regulated	Psat3g001560	1.66499	5.55452	7.43615e-06	5.58449e-05	25.9306	22.1425	17.5149	99.8682	44.5673	66.3191
Susceptible	8 hpi vs 2 hpi	up-regulated	Psat3g001720	2.11408	3.70845	5.12933e-05	0.000319259	2.92303	4.44028	4.30646	19.0007	14.6895	19.5618
Susceptible	8 hpi vs 2 hpi	up-regulated	Psat3g002560	1.37721	5.56041	0.000515382	0.00248983	27.5367	26.3644	22.1034	108.571	39.775	51.8984
Susceptible	8 hpi vs 2 hpi	up-regulated	Psat3g002600	6.83116	4.41335	9.96334e-17	3.69824e-15	0.250273	0.0464907	0.174766	27.7529	42.1304	51.4917
Susceptible	8 hpi vs 2 hpi	up-regulated	Psat3g002720	3.55383	5.92863	7.32354e-19	3.27663e-17	11.7293	8.66025	8.07291	160.604	82.69	98.1319
Susceptible	8 hpi vs 2 hpi	up-regulated	Psat3g003800	3.67308	8.53494	3.2568e-16	1.11588e-14	28.1923	68.9508	64.4261	321.683	798.203	950.24
Susceptible	8 hpi vs 2 hpi	up-regulated	Psat3g004160	2.11002	4.52563	2.75584e-07	2.7509e-06	7.53205	8.08582	7.9914	43.4156	23.486	38.6001
Susceptible	8 hpi vs 2 hpi	up-regulated	Psat3g007040	4.68109	10.1303	3.05473e-105	1.07419e-102	79.0282	88.8237	84.3721	1845.29	1977.41	2664.05
Susceptible	8 hpi vs 2 hpi	up-regulated	Psat3g007160	3.30169	7.42237	1.40659e-07	1.49173e-06	31.867	13.171	50.5568	660.686	116.326	172.783
Susceptible	8 hpi vs 2 hpi	up-regulated	Psat3g008200	1.52725	7.163	4.6033e-06	3.60706e-05	89.814	55.6668	74.8341	262.739	186.822	187.023
Susceptible	8 hpi vs 2 hpi	up-regulated	Psat3g008320	4.0006	5.07112	2.32418e-16	8.20173e-15	3.672	4.57583	2.9292	46.2513	47.3489	94.5139
Susceptible	8 hpi vs 2 hpi	up-regulated	Psat3g008480	4.44176	3.13573	4.68537e-05	0.000295418	0.506452	0.381266	0.293163	28.1682	5.65489	5.50457
Susceptible	8 hpi vs 2 hpi	up-regulated	Psat3g008560	1.03558	9.00239	0.000466188	0.00227798	324.238	313.284	368.718	624.912	655.13	783.356
Susceptible	8 hpi vs 2 hpi	up-regulated	Psat3g009120	1.13634	5.13591	0.00142536	0.00612167	21.9278	20.3665	19.542	65.835	35.2142	37.0796
Susceptible	8 hpi vs 2 hpi	up-regulated	Psat3g009160	5.76728	3.01912	1.046e-05	7.60741e-05	0	0	0.0298296	12.9445	4.40943	17.8721
Susceptible	8 hpi vs 2 hpi	up-regulated	Psat3g010040	1.40572	5.9209	1.11536e-05	8.05339e-05	37.9274	31.0095	28.19	94.1356	79.502	84.7889
Susceptible	8 hpi vs 2 hpi	up-regulated	Psat3g010320	1.69295	4.40643	7.05944e-05	0.000425947	9.11732	8.67041	9.06297	16.2105	31.7273	39.2327
Susceptible	8 hpi vs 2 hpi	up-regulated	Psat3g011320	2.73513	8.81737	3.80743e-06	3.03444e-05	116.907	96.7075	141.255	1703.01	459.414	205.262
Susceptible	8 hpi vs 2 hpi	up-regulated	Psat3g011360	1.57281	7.791	2.76267e-05	0.000183787	138.758	90.7692	104.417	489.714	215.27	290.857
Susceptible	8 hpi vs 2 hpi	up-regulated	Psat3g011400	3.46226	6.09174	3.89542e-19	1.77858e-17	12.5465	9.55969	11.7277	172.551	97.9242	109.565
Susceptible	8 hpi vs 2 hpi	up-regulated	Psat3g011880	2.66606	5.7272	3.26471e-12	6.96888e-11	13.7258	11.5771	17.2267	98.6788	58.4407	117.51
Susceptible	8 hpi vs 2 hpi	up-regulated	Psat3g013240	1.09425	5.33556	0.000727502	0.00337782	22.7783	22.7561	27.4962	58.7099	40.0655	59.1031
Susceptible	8 hpi vs 2 hpi	up-regulated	Psat3g015680	1.3969	9.06765	0.000109039	0.000623202	320.017	272.445	293.073	1177.04	556.896	600.551
Susceptible	8 hpi vs 2 hpi	up-regulated	Psat3g016520	3.0477	3.11027	0.000680249	0.00318498	1.32427	0.540229	1.68176	25.3444	4.79963	4.73548
Susceptible	8 hpi vs 2 hpi	up-regulated	Psat3g017000	3.40752	3.93965	1.62697e-09	2.39701e-08	2.36018	2.4552	1.73053	17.581	25.0926	31.9414
Susceptible	8 hpi vs 2 hpi	up-regulated	Psat3g017600	1.30316	6.38117	4.9151e-05	0.000308448	52.247	43.9961	45.503	132.207	106.155	112.718
Susceptible	8 hpi vs 2 hpi	up-regulated	Psat3g018200	1.57386	11.2563	4.12231e-07	3.97439e-06	1521	1031.38	1137.89	4282.74	3327.23	3377.18
Susceptible	8 hpi vs 2 hpi	up-regulated	Psat3g019720	4.99074	4.75187	1.97896e-17	7.87028e-16	1.1369	1.52058	1.58781	60.2899	29.3388	66.1219
Susceptible	8 hpi vs 2 hpi	up-regulated	Psat3g020040	1.31284	6.05732	0.000322844	0.00164241	32.7999	39.9992	39.2158	134.899	61.6335	84.6386
Susceptible	8 hpi vs 2 hpi	up-regulated	Psat3g020240	3.36441	3.15693	0.000222456	0.00117649	0.209253	0.574425	2.18777	27.6076	2.73485	7.6074
Susceptible	8 hpi vs 2 hpi	up-regulated	Psat3g020280	2.54012	8.11717	1.02343e-13	2.62996e-12	105.446	64.9431	74.522	422.486	386.718	617.109
Susceptible	8 hpi vs 2 hpi	up-regulated	Psat3g022840	1.29799	4.05611	0.00363883	0.0137151	8.02959	7.9023	8.3002	31.701	14.3534	15.8192
Susceptible	8 hpi vs 2 hpi	up-regulated	Psat3g022960	2.31068	3.67281	2.16876e-05	0.000147159	4.58876	3.02168	2.58812	21.1375	16.0025	16.0146
Susceptible	8 hpi vs 2 hpi	up-regulated	Psat3g023040	1.04505	4.8328	0.00470563	0.0169915	25.2146	15.3211	10.8765	27.7933	37.428	40.2049
Susceptible	8 hpi vs 2 hpi	up-regulated	Psat3g023120	1.31715	7.26179	7.63986e-05	0.000455077	106.894	81.4276	73.4745	167.773	209.075	275.407
Susceptible	8 hpi vs 2 hpi	up-regulated	Psat3g023560	2.0473	3.66084	0.00100383	0.00449926	2.7077	4.28028	4.67136	33.2551	8.80997	9.68247
Susceptible	8 hpi vs 2 hpi	up-regulated	Psat3g023680	1.06329	5.28907	0.000754565	0.00349134	24.3341	24.2315	23.0379	58.0221	44.3614	48.6963
Susceptible	8 hpi vs 2 hpi	up-regulated	Psat3g023880	2.86641	2.62918	0.00426901	0.0156661	0.975459	0.371242	0.63963	5.39409	3.44819	9.63495
Susceptible	8 hpi vs 2 hpi	up-regulated	Psat3g026000	1.09123	5.48454	0.000483739	0.00235341	32.4004	25.8201	23.7044	60.993	54.693	59.4989
Susceptible	8 hpi vs 2 hpi	up-regulated	Psat3g026040	1.03346	6.34341	0.00383637	0.0143476	53.1071	48.6356	54.7901	155.323	74.9124	92.4882
Susceptible	8 hpi vs 2 hpi	up-regulated	Psat3g028000	10.9961	8.05338	3.43457e-237	2.86843e-234	0.183151	0	0	567.265	488.959	553.089
Susceptible	8 hpi vs 2 hpi	up-regulated	Psat3g028640	10.2334	7.28109	6.79938e-124	2.83931e-121	0	0.172907	0	359.73	244.113	343.785
Susceptible	8 hpi vs 2 hpi	up-regulated	Psat3g028840	3.97727	6.20053	1.76176e-16	6.38568e-15	9.06838	10.7953	6.39936	241.478	85.0449	97.5115
Susceptible	8 hpi vs 2 hpi	up-regulated	Psat3g029760	2.46979	8.92375	7.74305e-09	1.02106e-07	170.655	164.119	111.988	1350.28	431.654	696.982
Susceptible	8 hpi vs 2 hpi	up-regulated	Psat3g029800	1.11108	8.5192	0.00230795	0.00925556	237.136	252.896	204.905	752.303	320.32	430.973
Susceptible	8 hpi vs 2 hpi	up-regulated	Psat3g030160	3.79324	3.45354	8.67228e-06	6.41666e-05	1.06357	1.20259	0.819384	34.0289	6.89627	11.0376
Susceptible	8 hpi vs 2 hpi	up-regulated	Psat3g030800	1.26337	4.76936	0.000249886	0.00130401	17.7511	13.4689	13.0007	33.7985	37.7066	34.8188
Susceptible	8 hpi vs 2 hpi	up-regulated	Psat3g031000	4.24922	3.5272	2.7435e-08	3.30473e-07	0.671378	1.16401	0.478592	12.6847	21.0357	20.5567
Susceptible	8 hpi vs 2 hpi	up-regulated	Psat3g032360	1.0909	6.14729	0.00123276	0.00539507	45.4842	44.2597	42.6424	84.8731	78.5916	119.416
Susceptible	8 hpi vs 2 hpi	up-regulated	Psat3g033680	2.65734	2.803	0.00232246	0.00928612	0.550752	0.417757	2.0191	10.0529	3.47052	9.47792
Susceptible	8 hpi vs 2 hpi	up-regulated	Psat3g034400	5.57432	9.06499	6.35576e-99	1.95992e-96	23.1475	28.1573	14.5997	1399.29	660.823	1107.43
Susceptible	8 hpi vs 2 hpi	up-regulated	Psat3g034440	2.83548	5.84748	5.18692e-10	8.17991e-09	10.9841	12.3371	18.7277	170.669	55.7799	80.085
Susceptible	8 hpi vs 2 hpi	up-regulated	Psat3g034960	2.27245	6.67866	1.04518e-07	1.13548e-06	22.4195	28.9941	53.6778	254.946	105.828	151.953
Susceptible	8 hpi vs 2 hpi	up-regulated	Psat3g036600	1.45035	7.33126	4.16327e-06	3.29706e-05	71.2733	91.9866	93.9229	249.358	193.28	262.475
Susceptible	8 hpi vs 2 hpi	up-regulated	Psat3g037040	1.56868	6.77897	5.10919e-06	3.97395e-05	51.39	52.2967	61.0253	216.511	117.33	157.699
Susceptible	8 hpi vs 2 hpi	up-regulated	Psat3g037840	1.05577	5.17447	0.00180864	0.00753071	19.5519	20.9847	25.2836	58.8344	33.4631	46.8881
Susceptible	8 hpi vs 2 hpi	up-regulated	Psat3g038560	3.98967	3.95061	6.74045e-08	7.5902e-07	2.35435	1.20269	0.924775	49.2208	11.3034	20.6715
Susceptible	8 hpi vs 2 hpi	up-regulated	Psat3g039160	4.81498	4.63969	2.33512e-15	7.39419e-14	1.83439	1.83867	0.747227	24.8187	48.9665	65.5962
Susceptible	8 hpi vs 2 hpi	up-regulated	Psat3g039240	2.83382	4.82347	2.86947e-12	6.15799e-11	4.58599	10.0833	4.89094	37.6486	48.2513	57.2476
Susceptible	8 hpi vs 2 hpi	up-regulated	Psat3g040960	3.27344	7.95904	6.0203e-13	1.41301e-11	64.3837	38.6816	37.1439	214.176	409	735.456
Susceptible	8 hpi vs 2 hpi	up-regulated	Psat3g041880	1.18647	5.03584	0.00034289	0.0017347	18.1392	20.9439	16.8786	50.6405	38.7894	39.5045
Susceptible	8 hpi vs 2 hpi	up-regulated	Psat3g042200	3.39952	2.61511	0.00192301	0.00793594	0.227064	0.442885	0.554958	6.54413	7.63109	4.56728
Susceptible	8 hpi vs 2 hpi	up-regulated	Psat3g043040	1.55733	5.09678	2.29898e-06	1.91604e-05	14.1291	17.1101	17.7934	48.492	44.4034	53.2241
Susceptible	8 hpi vs 2 hpi	up-regulated	Psat3g043520	1.31829	4.93923	0.000368306	0.00184328	17.7279	14.4701	16.7778	58.9605	30.0021	35.5942
Susceptible	8 hpi vs 2 hpi	up-regulated	Psat3g044040	3.24045	6.92379	8.57083e-19	3.80917e-17	26.9867	17.9555	24.8914	213.571	154.108	297.497
Susceptible	8 hpi vs 2 hpi	up-regulated	Psat3g044440	1.23876	4.82943	0.00116404	0.00513469	12.8219	16.4858	17.2732	54.7107	25.6824	32.2966
Susceptible	8 hpi vs 2 hpi	up-regulated	Psat3g045360	1.58483	3.81583	0.000933591	0.00421556	5.13456	6.72022	5.31084	11.4774	20.4069	20.0708
Susceptible	8 hpi vs 2 hpi	up-regulated	Psat3g045640	1.68486	5.10002	5.76687e-06	4.43876e-05	15.6964	11.924	18.5758	71.111	40.6051	39.6596
Susceptible	8 hpi vs 2 hpi	up-regulated	Psat3g045720	4.368	2.29886	0.00925603	0.0299525	0	0	0	3.31569	5.25591	3.23973
Susceptible	8 hpi vs 2 hpi	up-regulated	Psat3g047600	1.02538	5.0072	0.00312458	0.0120278	15.3904	27.1083	16.2568	49.6709	34.7041	37.0269
Susceptible	8 hpi vs 2 hpi	up-regulated	Psat3g048320	5.74196	2.95757	1.59801e-05	0.000111565	0	0	0	9.46533	10.3476	12.2532
Susceptible	8 hpi vs 2 hpi	up-regulated	Psat3g048840	1.14262	5.4777	0.00101938	0.00455471	28.0418	22.5478	28.9703	82.5257	41.4898	54.0453
Susceptible	8 hpi vs 2 hpi	up-regulated	Psat3g049360	4.14866	6.13765	1.13778e-28	9.54214e-27	10.0944	6.73569	5.51858	140.359	112.153	152.639
Susceptible	8 hpi vs 2 hpi	up-regulated	Psat3g050240	2.03601	3.22496	0.00173516	0.00726633	2.34792	2.90484	2.28423	12.4387	11.683	8.74237
Susceptible	8 hpi vs 2 hpi	up-regulated	Psat3g051520	3.84673	2.22511	0.015971	0.0471184	0.0570162	0	0.0696754	6.46341	1.49701	2.52307
Susceptible	8 hpi vs 2 hpi	up-regulated	Psat3g052400	5.73362	2.95532	1.5833e-05	0.000110672	0	0	0	14.4172	8.33085	9.77454
Susceptible	8 hpi vs 2 hpi	up-regulated	Psat3g053880	1.06483	3.92845	0.0155733	0.0462514	7.15253	9.24948	7.73206	15.1018	16.2619	19.815
Susceptible	8 hpi vs 2 hpi	up-regulated	Psat3g054440	1.20608	5.28257	0.000216786	0.00114984	18.3702	22.8014	25.5102	46.5266	45.3827	63.2642
Susceptible	8 hpi vs 2 hpi	up-regulated	Psat3g055720	1.43209	3.81421	0.00230878	0.00925556	4.77559	6.55479	7.02471	15.2443	13.6931	22.0918
Susceptible	8 hpi vs 2 hpi	up-regulated	Psat3g056520	6.26665	3.29998	1.66042e-07	1.73885e-06	0	0	0	17.0635	15.1835	14.4015
Susceptible	8 hpi vs 2 hpi	up-regulated	Psat3g056560	3.17243	4.75893	2.36466e-13	5.80849e-12	6.81237	4.57515	3.81177	61.1783	35.7468	45.7092
Susceptible	8 hpi vs 2 hpi	up-regulated	Psat3g056920	2.31093	4.41449	1.24642e-08	1.59129e-07	8.06258	5.02655	6.29853	34.6607	29.772	34.2615
Susceptible	8 hpi vs 2 hpi	up-regulated	Psat3g057440	2.62014	2.82635	0.00231465	0.00927713	1.14483	1.28631	0.774215	14.3511	2.96501	6.58787
Susceptible	8 hpi vs 2 hpi	up-regulated	Psat3g057520	3.021	5.23454	8.18955e-16	2.7313e-14	7.71447	9.41534	6.75348	61.2831	55.7666	81.5488
Susceptible	8 hpi vs 2 hpi	up-regulated	Psat3g057720	3.41981	2.80454	0.000611069	0.00289352	0.77656	0	0.948979	5.96824	10.6024	7.28938
Susceptible	8 hpi vs 2 hpi	up-regulated	Psat3g058080	1.24715	4.73042	0.000529662	0.00255144	18.2006	10.4133	14.5312	41.0317	26.5061	36.4469
Susceptible	8 hpi vs 2 hpi	up-regulated	Psat3g058120	1.43846	4.72408	5.90449e-05	0.000362591	14.993	11.4975	12.6844	44.3186	30.6849	32.993
Susceptible	8 hpi vs 2 hpi	up-regulated	Psat3g058160	1.11253	4.60931	0.00158664	0.00674088	13.133	12.1272	16.2815	32.9131	27.5855	30.6277
Susceptible	8 hpi vs 2 hpi	up-regulated	Psat3g058200	4.65653	2.41201	0.00347061	0.0131511	0	0	0	7.32942	3.14782	4.74997
Susceptible	8 hpi vs 2 hpi	up-regulated	Psat3g058480	1.00475	4.29952	0.0135662	0.041113	11.3469	11.0154	11.5488	34.9422	16.3245	18.8425
Susceptible	8 hpi vs 2 hpi	up-regulated	Psat3g058520	2.79616	2.67767	0.00556573	0.0195376	1.09615	0.475115	0.714413	14.6024	1.68845	4.11571
Susceptible	8 hpi vs 2 hpi	up-regulated	Psat3g058600	2.66884	7.37203	1.87316e-16	6.76497e-15	54.4671	36.9104	43.9741	306.513	232.624	324.63
Susceptible	8 hpi vs 2 hpi	up-regulated	Psat3g059160	1.03829	4.2976	0.0119327	0.0370647	12.5393	10.7114	10.1783	34.5855	14.1625	22.0105
Susceptible	8 hpi vs 2 hpi	up-regulated	Psat3g059440	3.72531	4.87159	8.23803e-11	1.44718e-09	5.30494	3.79579	2.57253	60.833	19.9864	81.3751
Susceptible	8 hpi vs 2 hpi	up-regulated	Psat3g059960	5.25948	2.75438	0.000148141	0.000819582	0	0	0.0522949	10.36	8.35947	6.31231
Susceptible	8 hpi vs 2 hpi	up-regulated	Psat3g060520	7.281	4.08732	1.96436e-14	5.577e-13	0	0	0	28.0255	28.0488	38.5682
Susceptible	8 hpi vs 2 hpi	up-regulated	Psat3g060760	1.1041	5.50509	0.000718208	0.00334008	31.261	24.2404	27.1214	75.1965	49.027	55.0845
Susceptible	8 hpi vs 2 hpi	up-regulated	Psat3g060800	1.7827	6.90465	1.3361e-06	1.1654e-05	45.7137	62.085	53.3032	272.677	130.301	154.853
Susceptible	8 hpi vs 2 hpi	up-regulated	Psat3g061280	1.67451	6.98184	5.67722e-06	4.38513e-05	68.6737	76.1315	35.1252	237.773	193.774	144.101
Susceptible	8 hpi vs 2 hpi	up-regulated	Psat3g061320	1.22241	5.20612	0.000225984	0.00119389	22.4008	19.6777	20.5612	62.3605	40.3604	45.3918
Susceptible	8 hpi vs 2 hpi	up-regulated	Psat3g061360	5.60273	3.78604	7.32128e-09	9.71839e-08	0.515416	0.268083	0.125971	31.2937	7.79485	34.8342
Susceptible	8 hpi vs 2 hpi	up-regulated	Psat3g061400	6.95173	4.9178	9.00755e-16	2.98425e-14	0.465936	0.201956	0.189796	48.3428	24.4672	107.883
Susceptible	8 hpi vs 2 hpi	up-regulated	Psat3g062960	6.35028	3.35535	7.39708e-08	8.27383e-07	0	0	0	11.1556	18.4838	18.9777
Susceptible	8 hpi vs 2 hpi	up-regulated	Psat3g063480	2.42036	7.99913	7.41396e-14	1.93497e-12	81.3416	93.283	67.177	365.236	388.16	543.362
Susceptible	8 hpi vs 2 hpi	up-regulated	Psat3g066240	2.47087	4.56166	5.90889e-07	5.53448e-06	4.95598	6.82815	7.9499	16.3509	37.5325	57.8828
Susceptible	8 hpi vs 2 hpi	up-regulated	Psat3g066720	1.31833	4.84895	0.000138165	0.000770555	15.8387	13.8542	15.9474	44.6519	32.7431	38.1633
Susceptible	8 hpi vs 2 hpi	up-regulated	Psat3g066760	1.25289	5.18763	0.000138046	0.000770107	22.3598	18.9333	19.6447	59.7256	43.2536	43.8657
Susceptible	8 hpi vs 2 hpi	up-regulated	Psat3g066800	2.57713	7.08145	1.23977e-11	2.43388e-10	57.3016	26.4672	32.9548	168.323	228.679	300.28
Susceptible	8 hpi vs 2 hpi	up-regulated	Psat3g067360	4.80186	5.60844	1.51821e-20	7.88367e-19	2.54332	3.03154	3.93681	55.708	153.41	71.6206
Susceptible	8 hpi vs 2 hpi	up-regulated	Psat3g067480	6.69152	10.1881	5.87771e-205	3.80041e-202	33.765	18.2523	14.8491	1444.56	2287.64	3215.23
Susceptible	8 hpi vs 2 hpi	up-regulated	Psat3g067520	2.48114	5.10234	2.41533e-12	5.25275e-11	9.79178	10.197	9.94563	48.8666	59.5653	60.9343
Susceptible	8 hpi vs 2 hpi	up-regulated	Psat3g068880	1.11746	8.87978	0.00124231	0.00542146	246.103	262.041	381.548	863.703	477.31	591.86
Susceptible	8 hpi vs 2 hpi	up-regulated	Psat3g069920	5.65938	10.7682	3.4457e-17	1.34631e-15	82.4285	60.9075	59.3873	674.013	3872.27	5725.3
Susceptible	8 hpi vs 2 hpi	up-regulated	Psat3g069960	2.31554	5.63954	3.01e-05	0.000197941	15.1117	14.6851	19.7813	179.378	29.8215	41.9709
Susceptible	8 hpi vs 2 hpi	up-regulated	Psat3g070000	1.50982	4.02883	0.00153308	0.0065395	10.7557	6.56974	4.31813	21.3208	29.0377	11.1394
Susceptible	8 hpi vs 2 hpi	up-regulated	Psat3g070320	3.77063	2.94293	8.64202e-05	0.000507287	1.00739	0.291095	0.319163	6.88202	12.1474	9.90641
Susceptible	8 hpi vs 2 hpi	up-regulated	Psat3g072960	1.84505	4.27915	8.41665e-06	6.23672e-05	7.6753	8.37568	6.37557	21.9761	33.8874	25.1052
Susceptible	8 hpi vs 2 hpi	up-regulated	Psat3g073000	8.26893	5.75936	7.94493e-41	1.10589e-38	0.157624	0.204962	0.0963104	103.879	86.4132	139.609
Susceptible	8 hpi vs 2 hpi	up-regulated	Psat3g074880	1.8626	6.92481	2.55202e-08	3.10204e-07	54.0245	47.7251	54.6072	159.946	163.15	247.094
Susceptible	8 hpi vs 2 hpi	up-regulated	Psat3g076200	2.37368	5.06109	7.3769e-11	1.30852e-09	12.6433	10.511	7.80966	64.5144	43.9713	55.1243
Susceptible	8 hpi vs 2 hpi	up-regulated	Psat3g076240	2.01973	3.72646	8.63934e-05	0.000507287	4.11233	4.29031	4.14886	21.8664	16.1708	15.261
Susceptible	8 hpi vs 2 hpi	up-regulated	Psat3g076440	1.46119	5.89301	0.00138779	0.00599313	36.5328	25.3566	31.2952	160.479	46.397	52.4373
Susceptible	8 hpi vs 2 hpi	up-regulated	Psat3g077240	1.38359	5.03859	0.000152073	0.000838789	14.8107	21.9479	14.3896	28.8414	55.6327	48.6675
Susceptible	8 hpi vs 2 hpi	up-regulated	Psat3g077440	7.42466	4.62319	1.46809e-18	6.35558e-17	0	0.116872	0.109835	44.2092	34.5486	66.048
Susceptible	8 hpi vs 2 hpi	up-regulated	Psat3g079000	1.3108	6.57975	0.000161024	0.000883536	61.123	44.9878	56.6152	184.014	104.836	116.942
Susceptible	8 hpi vs 2 hpi	up-regulated	Psat3g079120	2.64918	4.50001	4.06424e-10	6.50527e-09	5.03191	6.70566	5.2134	41.6152	27.8678	41.3658
Susceptible	8 hpi vs 2 hpi	up-regulated	Psat3g079760	1.23515	7.73165	0.000420495	0.00207749	111.749	106.211	160.285	322.067	195.936	374.629
Susceptible	8 hpi vs 2 hpi	up-regulated	Psat3g080480	1.08447	5.80618	0.00140525	0.00604979	37.3049	31.4649	35.1279	102.383	58.2166	61.79
Susceptible	8 hpi vs 2 hpi	up-regulated	Psat3g082400	2.0401	5.28549	1.24206e-09	1.86766e-08	12.9257	15.2163	15.7488	71.1252	51.6494	61.024
Susceptible	8 hpi vs 2 hpi	up-regulated	Psat3g082560	1.02434	4.97286	0.00401645	0.0149057	19.7655	12.938	24.646	50.9796	30.3625	37.225
Susceptible	8 hpi vs 2 hpi	up-regulated	Psat3g082880	4.77038	2.75299	0.00017855	0.000967784	0.170661	0.0806962	0.0568781	14.9047	5.96363	4.32736
Susceptible	8 hpi vs 2 hpi	up-regulated	Psat3g083720	4.85333	8.27966	4.09377e-63	8.04466e-61	22.9409	19.6486	19.6518	434.563	527.744	852.077
Susceptible	8 hpi vs 2 hpi	up-regulated	Psat3g083880	4.96613	6.76579	1.96913e-26	1.46726e-24	12.1486	3.87185	4.22092	348.758	113.58	184.63
Susceptible	8 hpi vs 2 hpi	up-regulated	Psat3g084320	1.43204	4.62293	0.000112933	0.000643441	12.9452	12.2759	11.0345	42.7264	25.6565	31.6566
Susceptible	8 hpi vs 2 hpi	up-regulated	Psat3g084600	1.27501	5.9069	0.000161383	0.000885022	34.7778	29.5534	37.9591	109.332	63.3475	77.2028
Susceptible	8 hpi vs 2 hpi	up-regulated	Psat3g084880	3.90715	7.55587	2.28693e-32	2.23606e-30	20.2019	24.9352	25.3412	260.14	316.706	490.012
[truncated: 21,864 more rows]

## Sheet: Supplementary Table 5
Supplementary Table 5. The list of important infection genes and their expression in D. pinodella HNA18 infecting disease-susceptible and disease-resistant pea varieties
[truncated: 21 more rows]

[truncated: 1 more sheets: Supplementary Table 6]
